# Supplementary material for: Ungulate presence and predation risks reduce acorn predation by mice in dehesas
Source: PLoS One. 2022 Aug 15;17(8):e0260419. doi: 10.1371/journal.pone.0260419 (PMC9377575; doi:10.1371/journal.pone.0260419)
Supplement: S1 Database — (XLSX) [file pone.0260419.s001.xlsx]

## Sheet: read_me
Selection_removal:
Database used to evaluate acorn selection and removal from the cage. Table and Figure 1
Site	G/R area where trees were located
id_tree	Tree identity
id_event	Identity of the event for each tree
Acorn_mass	Mass of focal acorn (g)
Nacorns	Number of acorns available
Selected	Whether the acorn was selected (handled) in that event (1/0)
Removed	Whether the acorns was removed from the cage or not (1/0)
Scent	Yes, No. Predator scent present in the focal tree
Ungulate_exclosure	I/O. Inside or Outside ungulate exclosure.
Moon	F/N. Moon phase: Full or new
Month	N/F. Month: November of February.
Distance_initial_fate
Database used to evaluate mobilization distances and initial fate. Table and figure 2.
Site	G/R area where trees were located
id_tree	Tree identity
id_event	Identity of the event for each tree
acorn_id	Individual acorn identity
Acorn_mass	Mass of focal acorn (g)
Scent	Yes, No. Predator scent present in the focal tree
Ungulate_exclosure	I/O. Inside or Outside ungulate exclosure.
Moon	F/N. Moon phase: Full or new
Month	N/F. Month: November of February.
Acorn_availability	Acorn availability (grams)
Distance	Mobilization distance (cm)
Initial_fate	Initial fate (1/0). Viable or not after mobilization (72 hours)

## Sheet: Selection_removal
Site	id_tree	id_event	Acorn_mass	Nacorns	Selected	Removed	Scent	Ungulate_exclosure	Moon	Month
G	1	1	11.8	15	1	0	No	I	F	F
G	1	1	8	15	0	0	No	I	F	F
G	1	1	8	15	0	0	No	I	F	F
G	1	1	8.4	15	0	0	No	I	F	F
G	1	1	9.3	15	0	0	No	I	F	F
G	1	1	3.8	15	0	0	No	I	F	F
G	1	1	3.8	15	0	0	No	I	F	F
G	1	1	3.5	15	0	0	No	I	F	F
G	1	1	4.9	15	0	0	No	I	F	F
G	1	1	4.5	15	0	0	No	I	F	F
G	1	1	1.5	15	0	0	No	I	F	F
G	1	1	1.2	15	0	0	No	I	F	F
G	1	1	1.2	15	0	0	No	I	F	F
G	1	1	1.1	15	0	0	No	I	F	F
G	1	1	1.3	15	0	0	No	I	F	F
G	1	2	11.8	15	1	0	No	I	F	F
G	1	2	8	15	0	0	No	I	F	F
G	1	2	8	15	0	0	No	I	F	F
G	1	2	8.4	15	0	0	No	I	F	F
G	1	2	9.3	15	0	0	No	I	F	F
G	1	2	3.8	15	0	0	No	I	F	F
G	1	2	3.8	15	0	0	No	I	F	F
G	1	2	3.5	15	0	0	No	I	F	F
G	1	2	4.9	15	0	0	No	I	F	F
G	1	2	4.5	15	0	0	No	I	F	F
G	1	2	1.5	15	0	0	No	I	F	F
G	1	2	1.2	15	0	0	No	I	F	F
G	1	2	1.2	15	0	0	No	I	F	F
G	1	2	1.1	15	0	0	No	I	F	F
G	1	2	1.3	15	0	0	No	I	F	F
G	1	3	11.8	15	1	1	No	I	F	F
G	1	3	8	15	0	0	No	I	F	F
G	1	3	8	15	0	0	No	I	F	F
G	1	3	8.4	15	0	0	No	I	F	F
G	1	3	9.3	15	0	0	No	I	F	F
G	1	3	3.8	15	0	0	No	I	F	F
G	1	3	3.8	15	0	0	No	I	F	F
G	1	3	3.5	15	0	0	No	I	F	F
G	1	3	4.9	15	0	0	No	I	F	F
G	1	3	4.5	15	0	0	No	I	F	F
G	1	3	1.5	15	0	0	No	I	F	F
G	1	3	1.2	15	0	0	No	I	F	F
G	1	3	1.2	15	0	0	No	I	F	F
G	1	3	1.1	15	0	0	No	I	F	F
G	1	3	1.3	15	0	0	No	I	F	F
G	1	4	1.2	14	1	0	No	I	F	F
G	1	4	8	14	0	0	No	I	F	F
G	1	4	8	14	0	0	No	I	F	F
G	1	4	8.4	14	0	0	No	I	F	F
G	1	4	9.3	14	0	0	No	I	F	F
G	1	4	3.8	14	0	0	No	I	F	F
G	1	4	3.8	14	0	0	No	I	F	F
G	1	4	3.5	14	0	0	No	I	F	F
G	1	4	4.9	14	0	0	No	I	F	F
G	1	4	4.5	14	0	0	No	I	F	F
G	1	4	1.5	14	0	0	No	I	F	F
G	1	4	1.2	14	0	0	No	I	F	F
G	1	4	1.1	14	0	0	No	I	F	F
G	1	4	1.3	14	0	0	No	I	F	F
G	1	5	3.8	14	1	0	No	I	F	F
G	1	5	8	14	0	0	No	I	F	F
G	1	5	8	14	0	0	No	I	F	F
G	1	5	8.4	14	0	0	No	I	F	F
G	1	5	9.3	14	0	0	No	I	F	F
G	1	5	3.8	14	0	0	No	I	F	F
G	1	5	3.5	14	0	0	No	I	F	F
G	1	5	4.9	14	0	0	No	I	F	F
G	1	5	4.5	14	0	0	No	I	F	F
G	1	5	1.5	14	0	0	No	I	F	F
G	1	5	1.2	14	0	0	No	I	F	F
G	1	5	1.2	14	0	0	No	I	F	F
G	1	5	1.1	14	0	0	No	I	F	F
G	1	5	1.3	14	0	0	No	I	F	F
G	1	6	3.8	14	1	0	No	I	F	F
G	1	6	8	14	0	0	No	I	F	F
G	1	6	8	14	0	0	No	I	F	F
G	1	6	8.4	14	0	0	No	I	F	F
G	1	6	9.3	14	0	0	No	I	F	F
G	1	6	3.8	14	0	0	No	I	F	F
G	1	6	3.5	14	0	0	No	I	F	F
G	1	6	4.9	14	0	0	No	I	F	F
G	1	6	4.5	14	0	0	No	I	F	F
G	1	6	1.5	14	0	0	No	I	F	F
G	1	6	1.2	14	0	0	No	I	F	F
G	1	6	1.2	14	0	0	No	I	F	F
G	1	6	1.1	14	0	0	No	I	F	F
G	1	6	1.3	14	0	0	No	I	F	F
G	1	7	3.8	14	1	0	No	I	F	F
G	1	7	8	14	0	0	No	I	F	F
G	1	7	8	14	0	0	No	I	F	F
G	1	7	8.4	14	0	0	No	I	F	F
G	1	7	9.3	14	0	0	No	I	F	F
G	1	7	3.8	14	0	0	No	I	F	F
G	1	7	3.5	14	0	0	No	I	F	F
G	1	7	4.9	14	0	0	No	I	F	F
G	1	7	4.5	14	0	0	No	I	F	F
G	1	7	1.5	14	0	0	No	I	F	F
G	1	7	1.2	14	0	0	No	I	F	F
G	1	7	1.2	14	0	0	No	I	F	F
G	1	7	1.1	14	0	0	No	I	F	F
G	1	7	1.3	14	0	0	No	I	F	F
G	1	8	3.8	14	1	0	No	I	F	F
G	1	8	8	14	0	0	No	I	F	F
G	1	8	8	14	0	0	No	I	F	F
G	1	8	8.4	14	0	0	No	I	F	F
G	1	8	9.3	14	0	0	No	I	F	F
G	1	8	3.8	14	0	0	No	I	F	F
G	1	8	3.5	14	0	0	No	I	F	F
G	1	8	4.9	14	0	0	No	I	F	F
G	1	8	4.5	14	0	0	No	I	F	F
G	1	8	1.5	14	0	0	No	I	F	F
G	1	8	1.2	14	0	0	No	I	F	F
G	1	8	1.2	14	0	0	No	I	F	F
G	1	8	1.1	14	0	0	No	I	F	F
G	1	8	1.3	14	0	0	No	I	F	F
G	1	9	3.8	14	1	0	No	I	F	F
G	1	9	8	14	0	0	No	I	F	F
G	1	9	8	14	0	0	No	I	F	F
G	1	9	8.4	14	0	0	No	I	F	F
G	1	9	9.3	14	0	0	No	I	F	F
G	1	9	3.8	14	0	0	No	I	F	F
G	1	9	3.5	14	0	0	No	I	F	F
G	1	9	4.9	14	0	0	No	I	F	F
G	1	9	4.5	14	0	0	No	I	F	F
G	1	9	1.5	14	0	0	No	I	F	F
G	1	9	1.2	14	0	0	No	I	F	F
G	1	9	1.2	14	0	0	No	I	F	F
G	1	9	1.1	14	0	0	No	I	F	F
G	1	9	1.3	14	0	0	No	I	F	F
G	1	10	1.2	14	1	0	No	I	F	F
G	1	10	8	14	0	0	No	I	F	F
G	1	10	8	14	0	0	No	I	F	F
G	1	10	8.4	14	0	0	No	I	F	F
G	1	10	9.3	14	0	0	No	I	F	F
G	1	10	3.8	14	0	0	No	I	F	F
G	1	10	3.8	14	0	0	No	I	F	F
G	1	10	3.5	14	0	0	No	I	F	F
G	1	10	4.9	14	0	0	No	I	F	F
G	1	10	4.5	14	0	0	No	I	F	F
G	1	10	1.5	14	0	0	No	I	F	F
G	1	10	1.2	14	0	0	No	I	F	F
G	1	10	1.1	14	0	0	No	I	F	F
G	1	10	1.3	14	0	0	No	I	F	F
G	1	11	1.2	14	1	0	No	I	F	F
G	1	11	8	14	0	0	No	I	F	F
G	1	11	8	14	0	0	No	I	F	F
G	1	11	8.4	14	0	0	No	I	F	F
G	1	11	9.3	14	0	0	No	I	F	F
G	1	11	3.8	14	0	0	No	I	F	F
G	1	11	3.8	14	0	0	No	I	F	F
G	1	11	3.5	14	0	0	No	I	F	F
G	1	11	4.9	14	0	0	No	I	F	F
G	1	11	4.5	14	0	0	No	I	F	F
G	1	11	1.5	14	0	0	No	I	F	F
G	1	11	1.2	14	0	0	No	I	F	F
G	1	11	1.1	14	0	0	No	I	F	F
G	1	11	1.3	14	0	0	No	I	F	F
G	1	12	8.4	14	1	0	No	I	F	F
G	1	12	8	14	0	0	No	I	F	F
G	1	12	8	14	0	0	No	I	F	F
G	1	12	9.3	14	0	0	No	I	F	F
G	1	12	3.8	14	0	0	No	I	F	F
G	1	12	3.8	14	0	0	No	I	F	F
G	1	12	3.5	14	0	0	No	I	F	F
G	1	12	4.9	14	0	0	No	I	F	F
G	1	12	4.5	14	0	0	No	I	F	F
G	1	12	1.5	14	0	0	No	I	F	F
G	1	12	1.2	14	0	0	No	I	F	F
G	1	12	1.2	14	0	0	No	I	F	F
G	1	12	1.1	14	0	0	No	I	F	F
G	1	12	1.3	14	0	0	No	I	F	F
G	1	13	1.5	14	1	1	No	I	F	F
G	1	13	8	14	0	0	No	I	F	F
G	1	13	8	14	0	0	No	I	F	F
G	1	13	8.4	14	0	0	No	I	F	F
G	1	13	9.3	14	0	0	No	I	F	F
G	1	13	3.8	14	0	0	No	I	F	F
G	1	13	3.8	14	0	0	No	I	F	F
G	1	13	3.5	14	0	0	No	I	F	F
G	1	13	4.9	14	0	0	No	I	F	F
G	1	13	4.5	14	0	0	No	I	F	F
G	1	13	1.2	14	0	0	No	I	F	F
G	1	13	1.2	14	0	0	No	I	F	F
G	1	13	1.1	14	0	0	No	I	F	F
G	1	13	1.3	14	0	0	No	I	F	F
G	1	14	1.1	12	1	0	No	I	F	F
G	1	14	8	12	0	0	No	I	F	F
G	1	14	8	12	0	0	No	I	F	F
G	1	14	8.4	12	0	0	No	I	F	F
G	1	14	9.3	12	0	0	No	I	F	F
G	1	14	3.8	12	0	0	No	I	F	F
G	1	14	3.5	12	0	0	No	I	F	F
G	1	14	4.9	12	0	0	No	I	F	F
G	1	14	4.5	12	0	0	No	I	F	F
G	1	14	1.2	12	0	0	No	I	F	F
G	1	14	1.2	12	0	0	No	I	F	F
G	1	14	1.3	12	0	0	No	I	F	F
G	1	15	1.1	12	1	0	No	I	F	F
G	1	15	8	12	0	0	No	I	F	F
G	1	15	8	12	0	0	No	I	F	F
G	1	15	8.4	12	0	0	No	I	F	F
G	1	15	9.3	12	0	0	No	I	F	F
G	1	15	3.8	12	0	0	No	I	F	F
G	1	15	3.5	12	0	0	No	I	F	F
G	1	15	4.9	12	0	0	No	I	F	F
G	1	15	4.5	12	0	0	No	I	F	F
G	1	15	1.2	12	0	0	No	I	F	F
G	1	15	1.2	12	0	0	No	I	F	F
G	1	15	1.3	12	0	0	No	I	F	F
G	1	16	1.1	12	1	0	No	I	F	F
G	1	16	8	12	0	0	No	I	F	F
G	1	16	8	12	0	0	No	I	F	F
G	1	16	8.4	12	0	0	No	I	F	F
G	1	16	9.3	12	0	0	No	I	F	F
G	1	16	3.8	12	0	0	No	I	F	F
G	1	16	3.5	12	0	0	No	I	F	F
G	1	16	4.9	12	0	0	No	I	F	F
G	1	16	4.5	12	0	0	No	I	F	F
G	1	16	1.2	12	0	0	No	I	F	F
G	1	16	1.2	12	0	0	No	I	F	F
G	1	16	1.3	12	0	0	No	I	F	F
G	1	17	1.1	12	1	0	No	I	F	F
G	1	17	8	12	0	0	No	I	F	F
G	1	17	8	12	0	0	No	I	F	F
G	1	17	8.4	12	0	0	No	I	F	F
G	1	17	9.3	12	0	0	No	I	F	F
G	1	17	3.8	12	0	0	No	I	F	F
G	1	17	3.5	12	0	0	No	I	F	F
G	1	17	4.9	12	0	0	No	I	F	F
G	1	17	4.5	12	0	0	No	I	F	F
G	1	17	1.2	12	0	0	No	I	F	F
G	1	17	1.2	12	0	0	No	I	F	F
G	1	17	1.3	12	0	0	No	I	F	F
G	1	18	8	12	1	0	No	I	F	F
G	1	18	8	12	0	0	No	I	F	F
G	1	18	8.4	12	0	0	No	I	F	F
G	1	18	9.3	12	0	0	No	I	F	F
G	1	18	3.8	12	0	0	No	I	F	F
G	1	18	3.5	12	0	0	No	I	F	F
G	1	18	4.9	12	0	0	No	I	F	F
G	1	18	4.5	12	0	0	No	I	F	F
G	1	18	1.2	12	0	0	No	I	F	F
G	1	18	1.2	12	0	0	No	I	F	F
G	1	18	1.1	12	0	0	No	I	F	F
G	1	18	1.3	12	0	0	No	I	F	F
G	2	19	11	15	1	0	Yes	I	F	F
G	2	19	10.9	15	0	0	Yes	I	F	F
G	2	19	9.8	15	0	0	Yes	I	F	F
G	2	19	8.1	15	0	0	Yes	I	F	F
G	2	19	9	15	0	0	Yes	I	F	F
G	2	19	4.2	15	0	0	Yes	I	F	F
G	2	19	4.2	15	0	0	Yes	I	F	F
G	2	19	4.4	15	0	0	Yes	I	F	F
G	2	19	4.2	15	0	0	Yes	I	F	F
G	2	19	4.5	15	0	0	Yes	I	F	F
G	2	19	1.9	15	0	0	Yes	I	F	F
G	2	19	1.4	15	0	0	Yes	I	F	F
G	2	19	1.4	15	0	0	Yes	I	F	F
G	2	19	1.5	15	0	0	Yes	I	F	F
G	2	19	2	15	0	0	Yes	I	F	F
G	2	20	2	15	1	0	Yes	I	F	F
G	2	20	10.9	15	0	0	Yes	I	F	F
G	2	20	11	15	0	0	Yes	I	F	F
G	2	20	9.8	15	0	0	Yes	I	F	F
G	2	20	8.1	15	0	0	Yes	I	F	F
G	2	20	9	15	0	0	Yes	I	F	F
G	2	20	4.2	15	0	0	Yes	I	F	F
G	2	20	4.2	15	0	0	Yes	I	F	F
G	2	20	4.4	15	0	0	Yes	I	F	F
G	2	20	4.2	15	0	0	Yes	I	F	F
G	2	20	4.5	15	0	0	Yes	I	F	F
G	2	20	1.9	15	0	0	Yes	I	F	F
G	2	20	1.4	15	0	0	Yes	I	F	F
G	2	20	1.4	15	0	0	Yes	I	F	F
G	2	20	1.5	15	0	0	Yes	I	F	F
G	2	21	4.2	15	1	0	Yes	I	F	F
G	2	21	10.9	15	0	0	Yes	I	F	F
G	2	21	11	15	0	0	Yes	I	F	F
G	2	21	9.8	15	0	0	Yes	I	F	F
G	2	21	8.1	15	0	0	Yes	I	F	F
G	2	21	9	15	0	0	Yes	I	F	F
G	2	21	4.2	15	0	0	Yes	I	F	F
G	2	21	4.2	15	0	0	Yes	I	F	F
G	2	21	4.4	15	0	0	Yes	I	F	F
G	2	21	4.5	15	0	0	Yes	I	F	F
G	2	21	1.9	15	0	0	Yes	I	F	F
G	2	21	1.4	15	0	0	Yes	I	F	F
G	2	21	1.4	15	0	0	Yes	I	F	F
G	2	21	1.5	15	0	0	Yes	I	F	F
G	2	21	2	15	0	0	Yes	I	F	F
G	2	22	2	15	1	0	Yes	I	F	F
G	2	22	10.9	15	0	0	Yes	I	F	F
G	2	22	11	15	0	0	Yes	I	F	F
G	2	22	9.8	15	0	0	Yes	I	F	F
G	2	22	8.1	15	0	0	Yes	I	F	F
G	2	22	9	15	0	0	Yes	I	F	F
G	2	22	4.2	15	0	0	Yes	I	F	F
G	2	22	4.2	15	0	0	Yes	I	F	F
G	2	22	4.4	15	0	0	Yes	I	F	F
G	2	22	4.2	15	0	0	Yes	I	F	F
G	2	22	4.5	15	0	0	Yes	I	F	F
G	2	22	1.9	15	0	0	Yes	I	F	F
G	2	22	1.4	15	0	0	Yes	I	F	F
G	2	22	1.4	15	0	0	Yes	I	F	F
G	2	22	1.5	15	0	0	Yes	I	F	F
G	2	23	2	15	1	1	Yes	I	F	F
G	2	23	10.9	15	0	0	Yes	I	F	F
G	2	23	11	15	0	0	Yes	I	F	F
G	2	23	9.8	15	0	0	Yes	I	F	F
G	2	23	8.1	15	0	0	Yes	I	F	F
G	2	23	9	15	0	0	Yes	I	F	F
G	2	23	4.2	15	0	0	Yes	I	F	F
G	2	23	4.2	15	0	0	Yes	I	F	F
G	2	23	4.4	15	0	0	Yes	I	F	F
G	2	23	4.2	15	0	0	Yes	I	F	F
G	2	23	4.5	15	0	0	Yes	I	F	F
G	2	23	1.9	15	0	0	Yes	I	F	F
G	2	23	1.4	15	0	0	Yes	I	F	F
G	2	23	1.4	15	0	0	Yes	I	F	F
G	2	23	1.5	15	0	0	Yes	I	F	F
G	2	24	1.5	14	1	0	Yes	I	F	F
G	2	24	10.9	14	0	0	Yes	I	F	F
G	2	24	11	14	0	0	Yes	I	F	F
G	2	24	9.8	14	0	0	Yes	I	F	F
G	2	24	8.1	14	0	0	Yes	I	F	F
G	2	24	9	14	0	0	Yes	I	F	F
G	2	24	4.2	14	0	0	Yes	I	F	F
G	2	24	4.2	14	0	0	Yes	I	F	F
G	2	24	4.4	14	0	0	Yes	I	F	F
G	2	24	4.2	14	0	0	Yes	I	F	F
G	2	24	4.5	14	0	0	Yes	I	F	F
G	2	24	1.9	14	0	0	Yes	I	F	F
G	2	24	1.4	14	0	0	Yes	I	F	F
G	2	24	1.4	14	0	0	Yes	I	F	F
G	2	25	11	14	1	0	Yes	I	F	F
G	2	25	10.9	14	0	0	Yes	I	F	F
G	2	25	9.8	14	0	0	Yes	I	F	F
G	2	25	8.1	14	0	0	Yes	I	F	F
G	2	25	9	14	0	0	Yes	I	F	F
G	2	25	4.2	14	0	0	Yes	I	F	F
G	2	25	4.2	14	0	0	Yes	I	F	F
G	2	25	4.4	14	0	0	Yes	I	F	F
G	2	25	4.2	14	0	0	Yes	I	F	F
G	2	25	4.5	14	0	0	Yes	I	F	F
G	2	25	1.9	14	0	0	Yes	I	F	F
G	2	25	1.4	14	0	0	Yes	I	F	F
G	2	25	1.4	14	0	0	Yes	I	F	F
G	2	25	1.5	14	0	0	Yes	I	F	F
G	2	26	1.4	14	1	0	Yes	I	F	F
G	2	26	10.9	14	0	0	Yes	I	F	F
G	2	26	11	14	0	0	Yes	I	F	F
G	2	26	9.8	14	0	0	Yes	I	F	F
G	2	26	8.1	14	0	0	Yes	I	F	F
G	2	26	9	14	0	0	Yes	I	F	F
G	2	26	4.2	14	0	0	Yes	I	F	F
G	2	26	4.2	14	0	0	Yes	I	F	F
G	2	26	4.4	14	0	0	Yes	I	F	F
G	2	26	4.2	14	0	0	Yes	I	F	F
G	2	26	4.5	14	0	0	Yes	I	F	F
G	2	26	1.9	14	0	0	Yes	I	F	F
G	2	26	1.4	14	0	0	Yes	I	F	F
G	2	26	1.5	14	0	0	Yes	I	F	F
G	3	27	7.6	15	1	0	No	I	F	F
G	3	27	8	15	0	0	No	I	F	F
G	3	27	9.1	15	0	0	No	I	F	F
G	3	27	9.9	15	0	0	No	I	F	F
G	3	27	10.4	15	0	0	No	I	F	F
G	3	27	4.4	15	0	0	No	I	F	F
G	3	27	4.7	15	0	0	No	I	F	F
G	3	27	4.1	15	0	0	No	I	F	F
G	3	27	4.5	15	0	0	No	I	F	F
G	3	27	4.3	15	0	0	No	I	F	F
G	3	27	1.8	15	0	0	No	I	F	F
G	3	27	1.1	15	0	0	No	I	F	F
G	3	27	1.6	15	0	0	No	I	F	F
G	3	27	1.8	15	0	0	No	I	F	F
G	3	27	1.3	15	0	0	No	I	F	F
G	3	28	7.6	15	1	0	No	I	F	F
G	3	28	8	15	0	0	No	I	F	F
G	3	28	9.1	15	0	0	No	I	F	F
G	3	28	9.9	15	0	0	No	I	F	F
G	3	28	10.4	15	0	0	No	I	F	F
G	3	28	4.4	15	0	0	No	I	F	F
G	3	28	4.7	15	0	0	No	I	F	F
G	3	28	4.1	15	0	0	No	I	F	F
G	3	28	4.5	15	0	0	No	I	F	F
G	3	28	4.3	15	0	0	No	I	F	F
G	3	28	1.8	15	0	0	No	I	F	F
G	3	28	1.1	15	0	0	No	I	F	F
G	3	28	1.6	15	0	0	No	I	F	F
G	3	28	1.8	15	0	0	No	I	F	F
G	3	28	1.3	15	0	0	No	I	F	F
G	3	29	7.6	15	1	0	No	I	F	F
G	3	29	8	15	0	0	No	I	F	F
G	3	29	9.1	15	0	0	No	I	F	F
G	3	29	9.9	15	0	0	No	I	F	F
G	3	29	10.4	15	0	0	No	I	F	F
G	3	29	4.4	15	0	0	No	I	F	F
G	3	29	4.7	15	0	0	No	I	F	F
G	3	29	4.1	15	0	0	No	I	F	F
G	3	29	4.5	15	0	0	No	I	F	F
G	3	29	4.3	15	0	0	No	I	F	F
G	3	29	1.8	15	0	0	No	I	F	F
G	3	29	1.1	15	0	0	No	I	F	F
G	3	29	1.6	15	0	0	No	I	F	F
G	3	29	1.8	15	0	0	No	I	F	F
G	3	29	1.3	15	0	0	No	I	F	F
G	3	30	7.6	15	1	0	No	I	F	F
G	3	30	8	15	0	0	No	I	F	F
G	3	30	9.1	15	0	0	No	I	F	F
G	3	30	9.9	15	0	0	No	I	F	F
G	3	30	10.4	15	0	0	No	I	F	F
G	3	30	4.4	15	0	0	No	I	F	F
G	3	30	4.7	15	0	0	No	I	F	F
G	3	30	4.1	15	0	0	No	I	F	F
G	3	30	4.5	15	0	0	No	I	F	F
G	3	30	4.3	15	0	0	No	I	F	F
G	3	30	1.8	15	0	0	No	I	F	F
G	3	30	1.1	15	0	0	No	I	F	F
G	3	30	1.6	15	0	0	No	I	F	F
G	3	30	1.8	15	0	0	No	I	F	F
G	3	30	1.3	15	0	0	No	I	F	F
G	3	31	7.6	15	1	1	No	I	F	F
G	3	31	8	15	0	0	No	I	F	F
G	3	31	9.1	15	0	0	No	I	F	F
G	3	31	9.9	15	0	0	No	I	F	F
G	3	31	10.4	15	0	0	No	I	F	F
G	3	31	4.4	15	0	0	No	I	F	F
G	3	31	4.7	15	0	0	No	I	F	F
G	3	31	4.1	15	0	0	No	I	F	F
G	3	31	4.5	15	0	0	No	I	F	F
G	3	31	4.3	15	0	0	No	I	F	F
G	3	31	1.8	15	0	0	No	I	F	F
G	3	31	1.1	15	0	0	No	I	F	F
G	3	31	1.6	15	0	0	No	I	F	F
G	3	31	1.8	15	0	0	No	I	F	F
G	3	31	1.3	15	0	0	No	I	F	F
G	4	32	9.5	15	1	1	No	I	F	F
G	4	32	11	15	0	0	No	I	F	F
G	4	32	8.6	15	0	0	No	I	F	F
G	4	32	11.9	15	0	0	No	I	F	F
G	4	32	9.6	15	0	0	No	I	F	F
G	4	32	4	15	0	0	No	I	F	F
G	4	32	4.8	15	0	0	No	I	F	F
G	4	32	5	15	0	0	No	I	F	F
G	4	32	4.4	15	0	0	No	I	F	F
G	4	32	4.5	15	0	0	No	I	F	F
G	4	32	1.5	15	0	0	No	I	F	F
G	4	32	1.6	15	0	0	No	I	F	F
G	4	32	1.5	15	0	0	No	I	F	F
G	4	32	1.9	15	0	0	No	I	F	F
G	4	32	1.9	15	0	0	No	I	F	F
G	4	33	4.4	14	1	0	No	I	F	F
G	4	33	11	14	0	0	No	I	F	F
G	4	33	8.6	14	0	0	No	I	F	F
G	4	33	11.9	14	0	0	No	I	F	F
G	4	33	9.6	14	0	0	No	I	F	F
G	4	33	4	14	0	0	No	I	F	F
G	4	33	4.8	14	0	0	No	I	F	F
G	4	33	5	14	0	0	No	I	F	F
G	4	33	4.5	14	0	0	No	I	F	F
G	4	33	1.5	14	0	0	No	I	F	F
G	4	33	1.6	14	0	0	No	I	F	F
G	4	33	1.5	14	0	0	No	I	F	F
G	4	33	1.9	14	0	0	No	I	F	F
G	4	33	1.9	14	0	0	No	I	F	F
G	4	34	9.6	14	1	0	No	I	F	F
G	4	34	11	14	0	0	No	I	F	F
G	4	34	8.6	14	0	0	No	I	F	F
G	4	34	11.9	14	0	0	No	I	F	F
G	4	34	4	14	0	0	No	I	F	F
G	4	34	4.8	14	0	0	No	I	F	F
G	4	34	5	14	0	0	No	I	F	F
G	4	34	4.4	14	0	0	No	I	F	F
G	4	34	4.5	14	0	0	No	I	F	F
G	4	34	1.5	14	0	0	No	I	F	F
G	4	34	1.6	14	0	0	No	I	F	F
G	4	34	1.5	14	0	0	No	I	F	F
G	4	34	1.9	14	0	0	No	I	F	F
G	4	34	1.9	14	0	0	No	I	F	F
G	4	35	4.4	14	1	0	No	I	F	F
G	4	35	11	14	0	0	No	I	F	F
G	4	35	8.6	14	0	0	No	I	F	F
G	4	35	11.9	14	0	0	No	I	F	F
G	4	35	9.6	14	0	0	No	I	F	F
G	4	35	4	14	0	0	No	I	F	F
G	4	35	4.8	14	0	0	No	I	F	F
G	4	35	5	14	0	0	No	I	F	F
G	4	35	4.5	14	0	0	No	I	F	F
G	4	35	1.5	14	0	0	No	I	F	F
G	4	35	1.6	14	0	0	No	I	F	F
G	4	35	1.5	14	0	0	No	I	F	F
G	4	35	1.9	14	0	0	No	I	F	F
G	4	35	1.9	14	0	0	No	I	F	F
G	4	36	8.6	14	1	0	No	I	F	F
G	4	36	11	14	0	0	No	I	F	F
G	4	36	11.9	14	0	0	No	I	F	F
G	4	36	9.6	14	0	0	No	I	F	F
G	4	36	4	14	0	0	No	I	F	F
G	4	36	4.8	14	0	0	No	I	F	F
G	4	36	5	14	0	0	No	I	F	F
G	4	36	4.4	14	0	0	No	I	F	F
G	4	36	4.5	14	0	0	No	I	F	F
G	4	36	1.5	14	0	0	No	I	F	F
G	4	36	1.6	14	0	0	No	I	F	F
G	4	36	1.5	14	0	0	No	I	F	F
G	4	36	1.9	14	0	0	No	I	F	F
G	4	36	1.9	14	0	0	No	I	F	F
G	4	37	1.9	14	1	0	No	I	F	F
G	4	37	11	14	0	0	No	I	F	F
G	4	37	8.6	14	0	0	No	I	F	F
G	4	37	11.9	14	0	0	No	I	F	F
G	4	37	9.6	14	0	0	No	I	F	F
G	4	37	4	14	0	0	No	I	F	F
G	4	37	4.8	14	0	0	No	I	F	F
G	4	37	5	14	0	0	No	I	F	F
G	4	37	4.4	14	0	0	No	I	F	F
G	4	37	4.5	14	0	0	No	I	F	F
G	4	37	1.5	14	0	0	No	I	F	F
G	4	37	1.6	14	0	0	No	I	F	F
G	4	37	1.5	14	0	0	No	I	F	F
G	4	37	1.9	14	0	0	No	I	F	F
G	4	38	11	14	1	0	No	I	F	F
G	4	38	8.6	14	0	0	No	I	F	F
G	4	38	11.9	14	0	0	No	I	F	F
G	4	38	9.6	14	0	0	No	I	F	F
G	4	38	4	14	0	0	No	I	F	F
G	4	38	4.8	14	0	0	No	I	F	F
G	4	38	5	14	0	0	No	I	F	F
G	4	38	4.4	14	0	0	No	I	F	F
G	4	38	4.5	14	0	0	No	I	F	F
G	4	38	1.5	14	0	0	No	I	F	F
G	4	38	1.6	14	0	0	No	I	F	F
G	4	38	1.5	14	0	0	No	I	F	F
G	4	38	1.9	14	0	0	No	I	F	F
G	4	38	1.9	14	0	0	No	I	F	F
G	4	39	4.5	14	1	0	No	I	F	F
G	4	39	11	14	0	0	No	I	F	F
G	4	39	8.6	14	0	0	No	I	F	F
G	4	39	11.9	14	0	0	No	I	F	F
G	4	39	9.6	14	0	0	No	I	F	F
G	4	39	4	14	0	0	No	I	F	F
G	4	39	4.8	14	0	0	No	I	F	F
G	4	39	5	14	0	0	No	I	F	F
G	4	39	4.4	14	0	0	No	I	F	F
G	4	39	1.5	14	0	0	No	I	F	F
G	4	39	1.6	14	0	0	No	I	F	F
G	4	39	1.5	14	0	0	No	I	F	F
G	4	39	1.9	14	0	0	No	I	F	F
G	4	39	1.9	14	0	0	No	I	F	F
G	4	40	11	14	1	0	No	I	F	F
G	4	40	8.6	14	0	0	No	I	F	F
G	4	40	11.9	14	0	0	No	I	F	F
G	4	40	9.6	14	0	0	No	I	F	F
G	4	40	4	14	0	0	No	I	F	F
G	4	40	4.8	14	0	0	No	I	F	F
G	4	40	5	14	0	0	No	I	F	F
G	4	40	4.4	14	0	0	No	I	F	F
G	4	40	4.5	14	0	0	No	I	F	F
G	4	40	1.5	14	0	0	No	I	F	F
G	4	40	1.6	14	0	0	No	I	F	F
G	4	40	1.5	14	0	0	No	I	F	F
G	4	40	1.9	14	0	0	No	I	F	F
G	4	40	1.9	14	0	0	No	I	F	F
G	4	41	4.5	14	1	0	No	I	F	F
G	4	41	11	14	0	0	No	I	F	F
G	4	41	8.6	14	0	0	No	I	F	F
G	4	41	11.9	14	0	0	No	I	F	F
G	4	41	9.6	14	0	0	No	I	F	F
G	4	41	4	14	0	0	No	I	F	F
G	4	41	4.8	14	0	0	No	I	F	F
G	4	41	5	14	0	0	No	I	F	F
G	4	41	4.4	14	0	0	No	I	F	F
G	4	41	1.5	14	0	0	No	I	F	F
G	4	41	1.6	14	0	0	No	I	F	F
G	4	41	1.5	14	0	0	No	I	F	F
G	4	41	1.9	14	0	0	No	I	F	F
G	4	41	1.9	14	0	0	No	I	F	F
G	4	42	11.9	14	1	0	No	I	F	F
G	4	42	11	14	0	0	No	I	F	F
G	4	42	8.6	14	0	0	No	I	F	F
G	4	42	9.6	14	0	0	No	I	F	F
G	4	42	4	14	0	0	No	I	F	F
G	4	42	4.8	14	0	0	No	I	F	F
G	4	42	5	14	0	0	No	I	F	F
G	4	42	4.4	14	0	0	No	I	F	F
G	4	42	4.5	14	0	0	No	I	F	F
G	4	42	1.5	14	0	0	No	I	F	F
G	4	42	1.6	14	0	0	No	I	F	F
G	4	42	1.5	14	0	0	No	I	F	F
G	4	42	1.9	14	0	0	No	I	F	F
G	4	42	1.9	14	0	0	No	I	F	F
G	4	43	11	14	1	0	No	I	F	F
G	4	43	8.6	14	0	0	No	I	F	F
G	4	43	11.9	14	0	0	No	I	F	F
G	4	43	9.6	14	0	0	No	I	F	F
G	4	43	4	14	0	0	No	I	F	F
G	4	43	4.8	14	0	0	No	I	F	F
G	4	43	5	14	0	0	No	I	F	F
G	4	43	4.4	14	0	0	No	I	F	F
G	4	43	4.5	14	0	0	No	I	F	F
G	4	43	1.5	14	0	0	No	I	F	F
G	4	43	1.6	14	0	0	No	I	F	F
G	4	43	1.5	14	0	0	No	I	F	F
G	4	43	1.9	14	0	0	No	I	F	F
G	4	43	1.9	14	0	0	No	I	F	F
G	4	44	11.9	14	1	0	No	I	F	F
G	4	44	11	14	0	0	No	I	F	F
G	4	44	8.6	14	0	0	No	I	F	F
G	4	44	9.6	14	0	0	No	I	F	F
G	4	44	4	14	0	0	No	I	F	F
G	4	44	4.8	14	0	0	No	I	F	F
G	4	44	5	14	0	0	No	I	F	F
G	4	44	4.4	14	0	0	No	I	F	F
G	4	44	4.5	14	0	0	No	I	F	F
G	4	44	1.5	14	0	0	No	I	F	F
G	4	44	1.6	14	0	0	No	I	F	F
G	4	44	1.5	14	0	0	No	I	F	F
G	4	44	1.9	14	0	0	No	I	F	F
G	4	44	1.9	14	0	0	No	I	F	F
G	4	45	4.5	14	1	1	No	I	F	F
G	4	45	11	14	0	0	No	I	F	F
G	4	45	8.6	14	0	0	No	I	F	F
G	4	45	11.9	14	0	0	No	I	F	F
G	4	45	9.6	14	0	0	No	I	F	F
G	4	45	4	14	0	0	No	I	F	F
G	4	45	4.8	14	0	0	No	I	F	F
G	4	45	5	14	0	0	No	I	F	F
G	4	45	4.4	14	0	0	No	I	F	F
G	4	45	1.5	14	0	0	No	I	F	F
G	4	45	1.6	14	0	0	No	I	F	F
G	4	45	1.5	14	0	0	No	I	F	F
G	4	45	1.9	14	0	0	No	I	F	F
G	4	45	1.9	14	0	0	No	I	F	F
G	4	46	11	13	1	0	No	I	F	F
G	4	46	8.6	13	0	0	No	I	F	F
G	4	46	11.9	13	0	0	No	I	F	F
G	4	46	9.6	13	0	0	No	I	F	F
G	4	46	4	13	0	0	No	I	F	F
G	4	46	4.8	13	0	0	No	I	F	F
G	4	46	5	13	0	0	No	I	F	F
G	4	46	4.4	13	0	0	No	I	F	F
G	4	46	1.5	13	0	0	No	I	F	F
G	4	46	1.6	13	0	0	No	I	F	F
G	4	46	1.5	13	0	0	No	I	F	F
G	4	46	1.9	13	0	0	No	I	F	F
G	4	46	1.9	13	0	0	No	I	F	F
G	4	47	1.9	13	1	0	No	I	F	F
G	4	47	11	13	0	0	No	I	F	F
G	4	47	8.6	13	0	0	No	I	F	F
G	4	47	11.9	13	0	0	No	I	F	F
G	4	47	9.6	13	0	0	No	I	F	F
G	4	47	4	13	0	0	No	I	F	F
G	4	47	4.8	13	0	0	No	I	F	F
G	4	47	5	13	0	0	No	I	F	F
G	4	47	4.4	13	0	0	No	I	F	F
G	4	47	1.5	13	0	0	No	I	F	F
G	4	47	1.6	13	0	0	No	I	F	F
G	4	47	1.5	13	0	0	No	I	F	F
G	4	47	1.9	13	0	0	No	I	F	F
G	4	48	1.9	13	1	0	No	I	F	F
G	4	48	11	13	0	0	No	I	F	F
G	4	48	8.6	13	0	0	No	I	F	F
G	4	48	11.9	13	0	0	No	I	F	F
G	4	48	9.6	13	0	0	No	I	F	F
G	4	48	4	13	0	0	No	I	F	F
G	4	48	4.8	13	0	0	No	I	F	F
G	4	48	5	13	0	0	No	I	F	F
G	4	48	4.4	13	0	0	No	I	F	F
G	4	48	1.5	13	0	0	No	I	F	F
G	4	48	1.6	13	0	0	No	I	F	F
G	4	48	1.5	13	0	0	No	I	F	F
G	4	48	1.9	13	0	0	No	I	F	F
G	4	49	4.4	13	1	0	No	I	F	F
G	4	49	11	13	0	0	No	I	F	F
G	4	49	8.6	13	0	0	No	I	F	F
G	4	49	11.9	13	0	0	No	I	F	F
G	4	49	9.6	13	0	0	No	I	F	F
G	4	49	4	13	0	0	No	I	F	F
G	4	49	4.8	13	0	0	No	I	F	F
G	4	49	5	13	0	0	No	I	F	F
G	4	49	1.5	13	0	0	No	I	F	F
G	4	49	1.6	13	0	0	No	I	F	F
G	4	49	1.5	13	0	0	No	I	F	F
G	4	49	1.9	13	0	0	No	I	F	F
G	4	49	1.9	13	0	0	No	I	F	F
G	4	50	4.4	13	1	0	No	I	F	F
G	4	50	11	13	0	0	No	I	F	F
G	4	50	8.6	13	0	0	No	I	F	F
G	4	50	11.9	13	0	0	No	I	F	F
G	4	50	9.6	13	0	0	No	I	F	F
G	4	50	4	13	0	0	No	I	F	F
G	4	50	4.8	13	0	0	No	I	F	F
G	4	50	5	13	0	0	No	I	F	F
G	4	50	1.5	13	0	0	No	I	F	F
G	4	50	1.6	13	0	0	No	I	F	F
G	4	50	1.5	13	0	0	No	I	F	F
G	4	50	1.9	13	0	0	No	I	F	F
G	4	50	1.9	13	0	0	No	I	F	F
G	4	51	5	13	1	0	No	I	F	F
G	4	51	11	13	0	0	No	I	F	F
G	4	51	8.6	13	0	0	No	I	F	F
G	4	51	11.9	13	0	0	No	I	F	F
G	4	51	9.6	13	0	0	No	I	F	F
G	4	51	4	13	0	0	No	I	F	F
G	4	51	4.8	13	0	0	No	I	F	F
G	4	51	4.4	13	0	0	No	I	F	F
G	4	51	1.5	13	0	0	No	I	F	F
G	4	51	1.6	13	0	0	No	I	F	F
G	4	51	1.5	13	0	0	No	I	F	F
G	4	51	1.9	13	0	0	No	I	F	F
G	4	51	1.9	13	0	0	No	I	F	F
G	4	52	1.5	13	1	0	No	I	F	F
G	4	52	11	13	0	0	No	I	F	F
G	4	52	8.6	13	0	0	No	I	F	F
G	4	52	11.9	13	0	0	No	I	F	F
G	4	52	9.6	13	0	0	No	I	F	F
G	4	52	4	13	0	0	No	I	F	F
G	4	52	4.8	13	0	0	No	I	F	F
G	4	52	5	13	0	0	No	I	F	F
G	4	52	4.4	13	0	0	No	I	F	F
G	4	52	1.6	13	0	0	No	I	F	F
G	4	52	1.5	13	0	0	No	I	F	F
G	4	52	1.9	13	0	0	No	I	F	F
G	4	52	1.9	13	0	0	No	I	F	F
G	4	53	4.8	13	1	1	No	I	F	F
G	4	53	11	13	0	0	No	I	F	F
G	4	53	8.6	13	0	0	No	I	F	F
G	4	53	11.9	13	0	0	No	I	F	F
G	4	53	9.6	13	0	0	No	I	F	F
G	4	53	4	13	0	0	No	I	F	F
G	4	53	5	13	0	0	No	I	F	F
G	4	53	4.4	13	0	0	No	I	F	F
G	4	53	1.5	13	0	0	No	I	F	F
G	4	53	1.6	13	0	0	No	I	F	F
G	4	53	1.5	13	0	0	No	I	F	F
G	4	53	1.9	13	0	0	No	I	F	F
G	4	53	1.9	13	0	0	No	I	F	F
G	5	54	4.4	15	1	0	No	I	F	F
G	5	54	11.4	15	0	0	No	I	F	F
G	5	54	9.3	15	0	0	No	I	F	F
G	5	54	9.8	15	0	0	No	I	F	F
G	5	54	8.9	15	0	0	No	I	F	F
G	5	54	9.6	15	0	0	No	I	F	F
G	5	54	4.5	15	0	0	No	I	F	F
G	5	54	4	15	0	0	No	I	F	F
G	5	54	4.4	15	0	0	No	I	F	F
G	5	54	3.5	15	0	0	No	I	F	F
G	5	54	1.5	15	0	0	No	I	F	F
G	5	54	1.2	15	0	0	No	I	F	F
G	5	54	1.5	15	0	0	No	I	F	F
G	5	54	2	15	0	0	No	I	F	F
G	5	54	1.6	15	0	0	No	I	F	F
G	5	55	1.5	15	1	0	No	I	F	F
G	5	55	11.4	15	0	0	No	I	F	F
G	5	55	9.3	15	0	0	No	I	F	F
G	5	55	9.8	15	0	0	No	I	F	F
G	5	55	8.9	15	0	0	No	I	F	F
G	5	55	9.6	15	0	0	No	I	F	F
G	5	55	4.5	15	0	0	No	I	F	F
G	5	55	4.4	15	0	0	No	I	F	F
G	5	55	4	15	0	0	No	I	F	F
G	5	55	4.4	15	0	0	No	I	F	F
G	5	55	3.5	15	0	0	No	I	F	F
G	5	55	1.2	15	0	0	No	I	F	F
G	5	55	1.5	15	0	0	No	I	F	F
G	5	55	2	15	0	0	No	I	F	F
G	5	55	1.6	15	0	0	No	I	F	F
G	5	56	9.3	15	1	0	No	I	F	F
G	5	56	11.4	15	0	0	No	I	F	F
G	5	56	9.8	15	0	0	No	I	F	F
G	5	56	8.9	15	0	0	No	I	F	F
G	5	56	9.6	15	0	0	No	I	F	F
G	5	56	4.5	15	0	0	No	I	F	F
G	5	56	4.4	15	0	0	No	I	F	F
G	5	56	4	15	0	0	No	I	F	F
G	5	56	4.4	15	0	0	No	I	F	F
G	5	56	3.5	15	0	0	No	I	F	F
G	5	56	1.5	15	0	0	No	I	F	F
G	5	56	1.2	15	0	0	No	I	F	F
G	5	56	1.5	15	0	0	No	I	F	F
G	5	56	2	15	0	0	No	I	F	F
G	5	56	1.6	15	0	0	No	I	F	F
G	5	57	1.5	15	1	1	No	I	F	F
G	5	57	11.4	15	0	0	No	I	F	F
G	5	57	9.3	15	0	0	No	I	F	F
G	5	57	9.8	15	0	0	No	I	F	F
G	5	57	8.9	15	0	0	No	I	F	F
G	5	57	9.6	15	0	0	No	I	F	F
G	5	57	4.5	15	0	0	No	I	F	F
G	5	57	4.4	15	0	0	No	I	F	F
G	5	57	4	15	0	0	No	I	F	F
G	5	57	4.4	15	0	0	No	I	F	F
G	5	57	3.5	15	0	0	No	I	F	F
G	5	57	1.2	15	0	0	No	I	F	F
G	5	57	1.5	15	0	0	No	I	F	F
G	5	57	2	15	0	0	No	I	F	F
G	5	57	1.6	15	0	0	No	I	F	F
G	5	58	4.4	14	1	0	No	I	F	F
G	5	58	11.4	14	0	0	No	I	F	F
G	5	58	9.3	14	0	0	No	I	F	F
G	5	58	9.8	14	0	0	No	I	F	F
G	5	58	8.9	14	0	0	No	I	F	F
G	5	58	9.6	14	0	0	No	I	F	F
G	5	58	4.5	14	0	0	No	I	F	F
G	5	58	4	14	0	0	No	I	F	F
G	5	58	4.4	14	0	0	No	I	F	F
G	5	58	3.5	14	0	0	No	I	F	F
G	5	58	1.2	14	0	0	No	I	F	F
G	5	58	1.5	14	0	0	No	I	F	F
G	5	58	2	14	0	0	No	I	F	F
G	5	58	1.6	14	0	0	No	I	F	F
G	5	59	9.8	14	1	0	No	I	F	F
G	5	59	11.4	14	0	0	No	I	F	F
G	5	59	9.3	14	0	0	No	I	F	F
G	5	59	8.9	14	0	0	No	I	F	F
G	5	59	9.6	14	0	0	No	I	F	F
G	5	59	4.5	14	0	0	No	I	F	F
G	5	59	4.4	14	0	0	No	I	F	F
G	5	59	4	14	0	0	No	I	F	F
G	5	59	4.4	14	0	0	No	I	F	F
G	5	59	3.5	14	0	0	No	I	F	F
G	5	59	1.2	14	0	0	No	I	F	F
G	5	59	1.5	14	0	0	No	I	F	F
G	5	59	2	14	0	0	No	I	F	F
G	5	59	1.6	14	0	0	No	I	F	F
G	5	60	4.4	14	1	1	No	I	F	F
G	5	60	11.4	14	0	0	No	I	F	F
G	5	60	9.3	14	0	0	No	I	F	F
G	5	60	9.8	14	0	0	No	I	F	F
G	5	60	8.9	14	0	0	No	I	F	F
G	5	60	9.6	14	0	0	No	I	F	F
G	5	60	4.5	14	0	0	No	I	F	F
G	5	60	4	14	0	0	No	I	F	F
G	5	60	4.4	14	0	0	No	I	F	F
G	5	60	3.5	14	0	0	No	I	F	F
G	5	60	1.2	14	0	0	No	I	F	F
G	5	60	1.5	14	0	0	No	I	F	F
G	5	60	2	14	0	0	No	I	F	F
G	5	60	1.6	14	0	0	No	I	F	F
G	6	61	3.5	15	1	0	Yes	I	F	F
G	6	61	9.2	15	0	0	Yes	I	F	F
G	6	61	11.3	15	0	0	Yes	I	F	F
G	6	61	11.2	15	0	0	Yes	I	F	F
G	6	61	8.6	15	0	0	Yes	I	F	F
G	6	61	9	15	0	0	Yes	I	F	F
G	6	61	3.5	15	0	0	Yes	I	F	F
G	6	61	4.2	15	0	0	Yes	I	F	F
G	6	61	4.4	15	0	0	Yes	I	F	F
G	6	61	4.7	15	0	0	Yes	I	F	F
G	6	61	1.2	15	0	0	Yes	I	F	F
G	6	61	1	15	0	0	Yes	I	F	F
G	6	61	1	15	0	0	Yes	I	F	F
G	6	61	1.4	15	0	0	Yes	I	F	F
G	6	61	1	15	0	0	Yes	I	F	F
G	6	62	4.4	15	1	1	Yes	I	F	F
G	6	62	9.2	15	0	0	Yes	I	F	F
G	6	62	11.3	15	0	0	Yes	I	F	F
G	6	62	11.2	15	0	0	Yes	I	F	F
G	6	62	8.6	15	0	0	Yes	I	F	F
G	6	62	9	15	0	0	Yes	I	F	F
G	6	62	3.5	15	0	0	Yes	I	F	F
G	6	62	4.2	15	0	0	Yes	I	F	F
G	6	62	3.5	15	0	0	Yes	I	F	F
G	6	62	4.7	15	0	0	Yes	I	F	F
G	6	62	1.2	15	0	0	Yes	I	F	F
G	6	62	1	15	0	0	Yes	I	F	F
G	6	62	1	15	0	0	Yes	I	F	F
G	6	62	1.4	15	0	0	Yes	I	F	F
G	6	62	1	15	0	0	Yes	I	F	F
G	6	63	1.4	14	1	0	Yes	I	F	F
G	6	63	9.2	14	0	0	Yes	I	F	F
G	6	63	11.3	14	0	0	Yes	I	F	F
G	6	63	11.2	14	0	0	Yes	I	F	F
G	6	63	8.6	14	0	0	Yes	I	F	F
G	6	63	9	14	0	0	Yes	I	F	F
G	6	63	3.5	14	0	0	Yes	I	F	F
G	6	63	4.2	14	0	0	Yes	I	F	F
G	6	63	3.5	14	0	0	Yes	I	F	F
G	6	63	4.7	14	0	0	Yes	I	F	F
G	6	63	1.2	14	0	0	Yes	I	F	F
G	6	63	1	14	0	0	Yes	I	F	F
G	6	63	1	14	0	0	Yes	I	F	F
G	6	63	1	14	0	0	Yes	I	F	F
G	6	64	8.6	14	1	1	Yes	I	F	F
G	6	64	9.2	14	0	0	Yes	I	F	F
G	6	64	11.3	14	0	0	Yes	I	F	F
G	6	64	11.2	14	0	0	Yes	I	F	F
G	6	64	9	14	0	0	Yes	I	F	F
G	6	64	3.5	14	0	0	Yes	I	F	F
G	6	64	4.2	14	0	0	Yes	I	F	F
G	6	64	3.5	14	0	0	Yes	I	F	F
G	6	64	4.7	14	0	0	Yes	I	F	F
G	6	64	1.2	14	0	0	Yes	I	F	F
G	6	64	1	14	0	0	Yes	I	F	F
G	6	64	1	14	0	0	Yes	I	F	F
G	6	64	1.4	14	0	0	Yes	I	F	F
G	6	64	1	14	0	0	Yes	I	F	F
G	6	65	4.7	13	1	0	Yes	I	F	F
G	6	65	9.2	13	0	0	Yes	I	F	F
G	6	65	11.3	13	0	0	Yes	I	F	F
G	6	65	11.2	13	0	0	Yes	I	F	F
G	6	65	9	13	0	0	Yes	I	F	F
G	6	65	3.5	13	0	0	Yes	I	F	F
G	6	65	4.2	13	0	0	Yes	I	F	F
G	6	65	3.5	13	0	0	Yes	I	F	F
G	6	65	1.2	13	0	0	Yes	I	F	F
G	6	65	1	13	0	0	Yes	I	F	F
G	6	65	1	13	0	0	Yes	I	F	F
G	6	65	1.4	13	0	0	Yes	I	F	F
G	6	65	1	13	0	0	Yes	I	F	F
G	6	66	3.5	13	1	0	Yes	I	F	F
G	6	66	9.2	13	0	0	Yes	I	F	F
G	6	66	11.3	13	0	0	Yes	I	F	F
G	6	66	11.2	13	0	0	Yes	I	F	F
G	6	66	9	13	0	0	Yes	I	F	F
G	6	66	4.2	13	0	0	Yes	I	F	F
G	6	66	3.5	13	0	0	Yes	I	F	F
G	6	66	4.7	13	0	0	Yes	I	F	F
G	6	66	1.2	13	0	0	Yes	I	F	F
G	6	66	1	13	0	0	Yes	I	F	F
G	6	66	1	13	0	0	Yes	I	F	F
G	6	66	1.4	13	0	0	Yes	I	F	F
G	6	66	1	13	0	0	Yes	I	F	F
G	6	67	3.5	13	1	0	Yes	I	F	F
G	6	67	9.2	13	0	0	Yes	I	F	F
G	6	67	11.3	13	0	0	Yes	I	F	F
G	6	67	11.2	13	0	0	Yes	I	F	F
G	6	67	9	13	0	0	Yes	I	F	F
G	6	67	4.2	13	0	0	Yes	I	F	F
G	6	67	3.5	13	0	0	Yes	I	F	F
G	6	67	4.7	13	0	0	Yes	I	F	F
G	6	67	1.2	13	0	0	Yes	I	F	F
G	6	67	1	13	0	0	Yes	I	F	F
G	6	67	1	13	0	0	Yes	I	F	F
G	6	67	1.4	13	0	0	Yes	I	F	F
G	6	67	1	13	0	0	Yes	I	F	F
G	6	68	3.5	13	1	0	Yes	I	F	F
G	6	68	9.2	13	0	0	Yes	I	F	F
G	6	68	11.3	13	0	0	Yes	I	F	F
G	6	68	11.2	13	0	0	Yes	I	F	F
G	6	68	9	13	0	0	Yes	I	F	F
G	6	68	4.2	13	0	0	Yes	I	F	F
G	6	68	3.5	13	0	0	Yes	I	F	F
G	6	68	4.7	13	0	0	Yes	I	F	F
G	6	68	1.2	13	0	0	Yes	I	F	F
G	6	68	1	13	0	0	Yes	I	F	F
G	6	68	1	13	0	0	Yes	I	F	F
G	6	68	1.4	13	0	0	Yes	I	F	F
G	6	68	1	13	0	0	Yes	I	F	F
G	6	69	3.5	13	1	0	Yes	I	F	F
G	6	69	9.2	13	0	0	Yes	I	F	F
G	6	69	11.3	13	0	0	Yes	I	F	F
G	6	69	11.2	13	0	0	Yes	I	F	F
G	6	69	9	13	0	0	Yes	I	F	F
G	6	69	4.2	13	0	0	Yes	I	F	F
G	6	69	3.5	13	0	0	Yes	I	F	F
G	6	69	4.7	13	0	0	Yes	I	F	F
G	6	69	1.2	13	0	0	Yes	I	F	F
G	6	69	1	13	0	0	Yes	I	F	F
G	6	69	1	13	0	0	Yes	I	F	F
G	6	69	1.4	13	0	0	Yes	I	F	F
G	6	69	1	13	0	0	Yes	I	F	F
G	6	70	3.5	13	1	0	Yes	I	F	F
G	6	70	9.2	13	0	0	Yes	I	F	F
G	6	70	11.3	13	0	0	Yes	I	F	F
G	6	70	11.2	13	0	0	Yes	I	F	F
G	6	70	9	13	0	0	Yes	I	F	F
G	6	70	4.2	13	0	0	Yes	I	F	F
G	6	70	3.5	13	0	0	Yes	I	F	F
G	6	70	4.7	13	0	0	Yes	I	F	F
G	6	70	1.2	13	0	0	Yes	I	F	F
G	6	70	1	13	0	0	Yes	I	F	F
G	6	70	1	13	0	0	Yes	I	F	F
G	6	70	1.4	13	0	0	Yes	I	F	F
G	6	70	1	13	0	0	Yes	I	F	F
G	6	71	3.5	13	1	0	Yes	I	F	F
G	6	71	9.2	13	0	0	Yes	I	F	F
G	6	71	11.3	13	0	0	Yes	I	F	F
G	6	71	11.2	13	0	0	Yes	I	F	F
G	6	71	9	13	0	0	Yes	I	F	F
G	6	71	4.2	13	0	0	Yes	I	F	F
G	6	71	3.5	13	0	0	Yes	I	F	F
G	6	71	4.7	13	0	0	Yes	I	F	F
G	6	71	1.2	13	0	0	Yes	I	F	F
G	6	71	1	13	0	0	Yes	I	F	F
G	6	71	1	13	0	0	Yes	I	F	F
G	6	71	1.4	13	0	0	Yes	I	F	F
G	6	71	1	13	0	0	Yes	I	F	F
G	6	72	3.5	13	1	0	Yes	I	F	F
G	6	72	9.2	13	0	0	Yes	I	F	F
G	6	72	11.3	13	0	0	Yes	I	F	F
G	6	72	11.2	13	0	0	Yes	I	F	F
G	6	72	9	13	0	0	Yes	I	F	F
G	6	72	4.2	13	0	0	Yes	I	F	F
G	6	72	3.5	13	0	0	Yes	I	F	F
G	6	72	4.7	13	0	0	Yes	I	F	F
G	6	72	1.2	13	0	0	Yes	I	F	F
G	6	72	1	13	0	0	Yes	I	F	F
G	6	72	1	13	0	0	Yes	I	F	F
G	6	72	1.4	13	0	0	Yes	I	F	F
G	6	72	1	13	0	0	Yes	I	F	F
G	6	73	3.5	13	1	0	Yes	I	F	F
G	6	73	9.2	13	0	0	Yes	I	F	F
G	6	73	11.3	13	0	0	Yes	I	F	F
G	6	73	11.2	13	0	0	Yes	I	F	F
G	6	73	9	13	0	0	Yes	I	F	F
G	6	73	4.2	13	0	0	Yes	I	F	F
G	6	73	3.5	13	0	0	Yes	I	F	F
G	6	73	4.7	13	0	0	Yes	I	F	F
G	6	73	1.2	13	0	0	Yes	I	F	F
G	6	73	1	13	0	0	Yes	I	F	F
G	6	73	1	13	0	0	Yes	I	F	F
G	6	73	1.4	13	0	0	Yes	I	F	F
G	6	73	1	13	0	0	Yes	I	F	F
G	6	74	3.5	13	1	0	Yes	I	F	F
G	6	74	9.2	13	0	0	Yes	I	F	F
G	6	74	11.3	13	0	0	Yes	I	F	F
G	6	74	11.2	13	0	0	Yes	I	F	F
G	6	74	9	13	0	0	Yes	I	F	F
G	6	74	4.2	13	0	0	Yes	I	F	F
G	6	74	3.5	13	0	0	Yes	I	F	F
G	6	74	4.7	13	0	0	Yes	I	F	F
G	6	74	1.2	13	0	0	Yes	I	F	F
G	6	74	1	13	0	0	Yes	I	F	F
G	6	74	1	13	0	0	Yes	I	F	F
G	6	74	1.4	13	0	0	Yes	I	F	F
G	6	74	1	13	0	0	Yes	I	F	F
G	6	75	3.5	13	1	0	Yes	I	F	F
G	6	75	9.2	13	0	0	Yes	I	F	F
G	6	75	11.3	13	0	0	Yes	I	F	F
G	6	75	11.2	13	0	0	Yes	I	F	F
G	6	75	9	13	0	0	Yes	I	F	F
G	6	75	4.2	13	0	0	Yes	I	F	F
G	6	75	3.5	13	0	0	Yes	I	F	F
G	6	75	4.7	13	0	0	Yes	I	F	F
G	6	75	1.2	13	0	0	Yes	I	F	F
G	6	75	1	13	0	0	Yes	I	F	F
G	6	75	1	13	0	0	Yes	I	F	F
G	6	75	1.4	13	0	0	Yes	I	F	F
G	6	75	1	13	0	0	Yes	I	F	F
G	6	76	3.5	13	1	0	Yes	I	F	F
G	6	76	9.2	13	0	0	Yes	I	F	F
G	6	76	11.3	13	0	0	Yes	I	F	F
G	6	76	11.2	13	0	0	Yes	I	F	F
G	6	76	9	13	0	0	Yes	I	F	F
G	6	76	4.2	13	0	0	Yes	I	F	F
G	6	76	3.5	13	0	0	Yes	I	F	F
G	6	76	4.7	13	0	0	Yes	I	F	F
G	6	76	1.2	13	0	0	Yes	I	F	F
G	6	76	1	13	0	0	Yes	I	F	F
G	6	76	1	13	0	0	Yes	I	F	F
G	6	76	1.4	13	0	0	Yes	I	F	F
G	6	76	1	13	0	0	Yes	I	F	F
G	6	77	3.5	13	1	0	Yes	I	F	F
G	6	77	9.2	13	0	0	Yes	I	F	F
G	6	77	11.3	13	0	0	Yes	I	F	F
G	6	77	11.2	13	0	0	Yes	I	F	F
G	6	77	9	13	0	0	Yes	I	F	F
G	6	77	4.2	13	0	0	Yes	I	F	F
G	6	77	3.5	13	0	0	Yes	I	F	F
G	6	77	4.7	13	0	0	Yes	I	F	F
G	6	77	1.2	13	0	0	Yes	I	F	F
G	6	77	1	13	0	0	Yes	I	F	F
G	6	77	1	13	0	0	Yes	I	F	F
G	6	77	1.4	13	0	0	Yes	I	F	F
G	6	77	1	13	0	0	Yes	I	F	F
G	6	78	9.2	13	1	0	Yes	I	F	F
G	6	78	11.3	13	0	0	Yes	I	F	F
G	6	78	11.2	13	0	0	Yes	I	F	F
G	6	78	9	13	0	0	Yes	I	F	F
G	6	78	3.5	13	0	0	Yes	I	F	F
G	6	78	4.2	13	0	0	Yes	I	F	F
G	6	78	3.5	13	0	0	Yes	I	F	F
G	6	78	4.7	13	0	0	Yes	I	F	F
G	6	78	1.2	13	0	0	Yes	I	F	F
G	6	78	1	13	0	0	Yes	I	F	F
G	6	78	1	13	0	0	Yes	I	F	F
G	6	78	1.4	13	0	0	Yes	I	F	F
G	6	78	1	13	0	0	Yes	I	F	F
G	6	79	3.5	13	1	0	Yes	I	F	F
G	6	79	9.2	13	0	0	Yes	I	F	F
G	6	79	11.3	13	0	0	Yes	I	F	F
G	6	79	11.2	13	0	0	Yes	I	F	F
G	6	79	9	13	0	0	Yes	I	F	F
G	6	79	4.2	13	0	0	Yes	I	F	F
G	6	79	3.5	13	0	0	Yes	I	F	F
G	6	79	4.7	13	0	0	Yes	I	F	F
G	6	79	1.2	13	0	0	Yes	I	F	F
G	6	79	1	13	0	0	Yes	I	F	F
G	6	79	1	13	0	0	Yes	I	F	F
G	6	79	1.4	13	0	0	Yes	I	F	F
G	6	79	1	13	0	0	Yes	I	F	F
G	6	80	3.5	13	1	0	Yes	I	F	F
G	6	80	9.2	13	0	0	Yes	I	F	F
G	6	80	11.3	13	0	0	Yes	I	F	F
G	6	80	11.2	13	0	0	Yes	I	F	F
G	6	80	9	13	0	0	Yes	I	F	F
G	6	80	4.2	13	0	0	Yes	I	F	F
G	6	80	3.5	13	0	0	Yes	I	F	F
G	6	80	4.7	13	0	0	Yes	I	F	F
G	6	80	1.2	13	0	0	Yes	I	F	F
G	6	80	1	13	0	0	Yes	I	F	F
G	6	80	1	13	0	0	Yes	I	F	F
G	6	80	1.4	13	0	0	Yes	I	F	F
G	6	80	1	13	0	0	Yes	I	F	F
G	6	81	1	13	1	0	Yes	I	F	F
G	6	81	9.2	13	0	0	Yes	I	F	F
G	6	81	11.3	13	0	0	Yes	I	F	F
G	6	81	11.2	13	0	0	Yes	I	F	F
G	6	81	9	13	0	0	Yes	I	F	F
G	6	81	3.5	13	0	0	Yes	I	F	F
G	6	81	4.2	13	0	0	Yes	I	F	F
G	6	81	3.5	13	0	0	Yes	I	F	F
G	6	81	4.7	13	0	0	Yes	I	F	F
G	6	81	1.2	13	0	0	Yes	I	F	F
G	6	81	1	13	0	0	Yes	I	F	F
G	6	81	1	13	0	0	Yes	I	F	F
G	6	81	1.4	13	0	0	Yes	I	F	F
G	6	82	3.5	13	1	0	Yes	I	F	F
G	6	82	9.2	13	0	0	Yes	I	F	F
G	6	82	11.3	13	0	0	Yes	I	F	F
G	6	82	11.2	13	0	0	Yes	I	F	F
G	6	82	9	13	0	0	Yes	I	F	F
G	6	82	4.2	13	0	0	Yes	I	F	F
G	6	82	3.5	13	0	0	Yes	I	F	F
G	6	82	4.7	13	0	0	Yes	I	F	F
G	6	82	1.2	13	0	0	Yes	I	F	F
G	6	82	1	13	0	0	Yes	I	F	F
G	6	82	1	13	0	0	Yes	I	F	F
G	6	82	1.4	13	0	0	Yes	I	F	F
G	6	82	1	13	0	0	Yes	I	F	F
G	6	83	3.5	13	1	0	Yes	I	F	F
G	6	83	9.2	13	0	0	Yes	I	F	F
G	6	83	11.3	13	0	0	Yes	I	F	F
G	6	83	11.2	13	0	0	Yes	I	F	F
G	6	83	9	13	0	0	Yes	I	F	F
G	6	83	4.2	13	0	0	Yes	I	F	F
G	6	83	3.5	13	0	0	Yes	I	F	F
G	6	83	4.7	13	0	0	Yes	I	F	F
G	6	83	1.2	13	0	0	Yes	I	F	F
G	6	83	1	13	0	0	Yes	I	F	F
G	6	83	1	13	0	0	Yes	I	F	F
G	6	83	1.4	13	0	0	Yes	I	F	F
G	6	83	1	13	0	0	Yes	I	F	F
G	6	84	3.5	13	1	0	Yes	I	F	F
G	6	84	9.2	13	0	0	Yes	I	F	F
G	6	84	11.3	13	0	0	Yes	I	F	F
G	6	84	11.2	13	0	0	Yes	I	F	F
G	6	84	9	13	0	0	Yes	I	F	F
G	6	84	4.2	13	0	0	Yes	I	F	F
G	6	84	3.5	13	0	0	Yes	I	F	F
G	6	84	4.7	13	0	0	Yes	I	F	F
G	6	84	1.2	13	0	0	Yes	I	F	F
G	6	84	1	13	0	0	Yes	I	F	F
G	6	84	1	13	0	0	Yes	I	F	F
G	6	84	1.4	13	0	0	Yes	I	F	F
G	6	84	1	13	0	0	Yes	I	F	F
G	6	85	3.5	13	1	0	Yes	I	F	F
G	6	85	9.2	13	0	0	Yes	I	F	F
G	6	85	11.3	13	0	0	Yes	I	F	F
G	6	85	11.2	13	0	0	Yes	I	F	F
G	6	85	9	13	0	0	Yes	I	F	F
G	6	85	4.2	13	0	0	Yes	I	F	F
G	6	85	3.5	13	0	0	Yes	I	F	F
G	6	85	4.7	13	0	0	Yes	I	F	F
G	6	85	1.2	13	0	0	Yes	I	F	F
G	6	85	1	13	0	0	Yes	I	F	F
G	6	85	1	13	0	0	Yes	I	F	F
G	6	85	1.4	13	0	0	Yes	I	F	F
G	6	85	1	13	0	0	Yes	I	F	F
G	6	86	3.5	13	1	0	Yes	I	F	F
G	6	86	9.2	13	0	0	Yes	I	F	F
G	6	86	11.3	13	0	0	Yes	I	F	F
G	6	86	11.2	13	0	0	Yes	I	F	F
G	6	86	9	13	0	0	Yes	I	F	F
G	6	86	4.2	13	0	0	Yes	I	F	F
G	6	86	3.5	13	0	0	Yes	I	F	F
G	6	86	4.7	13	0	0	Yes	I	F	F
G	6	86	1.2	13	0	0	Yes	I	F	F
G	6	86	1	13	0	0	Yes	I	F	F
G	6	86	1	13	0	0	Yes	I	F	F
G	6	86	1.4	13	0	0	Yes	I	F	F
G	6	86	1	13	0	0	Yes	I	F	F
G	6	87	3.5	13	1	0	Yes	I	F	F
G	6	87	9.2	13	0	0	Yes	I	F	F
G	6	87	11.3	13	0	0	Yes	I	F	F
G	6	87	11.2	13	0	0	Yes	I	F	F
G	6	87	9	13	0	0	Yes	I	F	F
G	6	87	4.2	13	0	0	Yes	I	F	F
G	6	87	3.5	13	0	0	Yes	I	F	F
G	6	87	4.7	13	0	0	Yes	I	F	F
G	6	87	1.2	13	0	0	Yes	I	F	F
G	6	87	1	13	0	0	Yes	I	F	F
G	6	87	1	13	0	0	Yes	I	F	F
G	6	87	1.4	13	0	0	Yes	I	F	F
G	6	87	1	13	0	0	Yes	I	F	F
G	6	88	3.5	13	1	0	Yes	I	F	F
G	6	88	9.2	13	0	0	Yes	I	F	F
G	6	88	11.3	13	0	0	Yes	I	F	F
G	6	88	11.2	13	0	0	Yes	I	F	F
G	6	88	9	13	0	0	Yes	I	F	F
G	6	88	4.2	13	0	0	Yes	I	F	F
G	6	88	3.5	13	0	0	Yes	I	F	F
G	6	88	4.7	13	0	0	Yes	I	F	F
G	6	88	1.2	13	0	0	Yes	I	F	F
G	6	88	1	13	0	0	Yes	I	F	F
G	6	88	1	13	0	0	Yes	I	F	F
G	6	88	1.4	13	0	0	Yes	I	F	F
G	6	88	1	13	0	0	Yes	I	F	F
G	6	89	3.5	13	1	0	Yes	I	F	F
G	6	89	9.2	13	0	0	Yes	I	F	F
G	6	89	11.3	13	0	0	Yes	I	F	F
G	6	89	11.2	13	0	0	Yes	I	F	F
G	6	89	9	13	0	0	Yes	I	F	F
G	6	89	4.2	13	0	0	Yes	I	F	F
G	6	89	3.5	13	0	0	Yes	I	F	F
G	6	89	4.7	13	0	0	Yes	I	F	F
G	6	89	1.2	13	0	0	Yes	I	F	F
G	6	89	1	13	0	0	Yes	I	F	F
G	6	89	1	13	0	0	Yes	I	F	F
G	6	89	1.4	13	0	0	Yes	I	F	F
G	6	89	1	13	0	0	Yes	I	F	F
G	6	90	3.5	13	1	0	Yes	I	F	F
G	6	90	9.2	13	0	0	Yes	I	F	F
G	6	90	11.3	13	0	0	Yes	I	F	F
G	6	90	11.2	13	0	0	Yes	I	F	F
G	6	90	9	13	0	0	Yes	I	F	F
G	6	90	4.2	13	0	0	Yes	I	F	F
G	6	90	3.5	13	0	0	Yes	I	F	F
G	6	90	4.7	13	0	0	Yes	I	F	F
G	6	90	1.2	13	0	0	Yes	I	F	F
G	6	90	1	13	0	0	Yes	I	F	F
G	6	90	1	13	0	0	Yes	I	F	F
G	6	90	1.4	13	0	0	Yes	I	F	F
G	6	90	1	13	0	0	Yes	I	F	F
G	6	91	3.5	13	1	0	Yes	I	F	F
G	6	91	9.2	13	0	0	Yes	I	F	F
G	6	91	11.3	13	0	0	Yes	I	F	F
G	6	91	11.2	13	0	0	Yes	I	F	F
G	6	91	9	13	0	0	Yes	I	F	F
G	6	91	4.2	13	0	0	Yes	I	F	F
G	6	91	3.5	13	0	0	Yes	I	F	F
G	6	91	4.7	13	0	0	Yes	I	F	F
G	6	91	1.2	13	0	0	Yes	I	F	F
G	6	91	1	13	0	0	Yes	I	F	F
G	6	91	1	13	0	0	Yes	I	F	F
G	6	91	1.4	13	0	0	Yes	I	F	F
G	6	91	1	13	0	0	Yes	I	F	F
G	6	92	9.2	13	1	0	Yes	I	F	F
G	6	92	11.3	13	0	0	Yes	I	F	F
G	6	92	11.2	13	0	0	Yes	I	F	F
G	6	92	9	13	0	0	Yes	I	F	F
G	6	92	3.5	13	0	0	Yes	I	F	F
G	6	92	4.2	13	0	0	Yes	I	F	F
G	6	92	3.5	13	0	0	Yes	I	F	F
G	6	92	4.7	13	0	0	Yes	I	F	F
G	6	92	1.2	13	0	0	Yes	I	F	F
G	6	92	1	13	0	0	Yes	I	F	F
G	6	92	1	13	0	0	Yes	I	F	F
G	6	92	1.4	13	0	0	Yes	I	F	F
G	6	92	1	13	0	0	Yes	I	F	F
G	6	93	3.5	13	1	0	Yes	I	F	F
G	6	93	9.2	13	0	0	Yes	I	F	F
G	6	93	11.3	13	0	0	Yes	I	F	F
G	6	93	11.2	13	0	0	Yes	I	F	F
G	6	93	9	13	0	0	Yes	I	F	F
G	6	93	4.2	13	0	0	Yes	I	F	F
G	6	93	3.5	13	0	0	Yes	I	F	F
G	6	93	4.7	13	0	0	Yes	I	F	F
G	6	93	1.2	13	0	0	Yes	I	F	F
G	6	93	1	13	0	0	Yes	I	F	F
G	6	93	1	13	0	0	Yes	I	F	F
G	6	93	1.4	13	0	0	Yes	I	F	F
G	6	93	1	13	0	0	Yes	I	F	F
G	6	94	3.5	13	1	0	Yes	I	F	F
G	6	94	9.2	13	0	0	Yes	I	F	F
G	6	94	11.3	13	0	0	Yes	I	F	F
G	6	94	11.2	13	0	0	Yes	I	F	F
G	6	94	9	13	0	0	Yes	I	F	F
G	6	94	4.2	13	0	0	Yes	I	F	F
G	6	94	3.5	13	0	0	Yes	I	F	F
G	6	94	4.7	13	0	0	Yes	I	F	F
G	6	94	1.2	13	0	0	Yes	I	F	F
G	6	94	1	13	0	0	Yes	I	F	F
G	6	94	1	13	0	0	Yes	I	F	F
G	6	94	1.4	13	0	0	Yes	I	F	F
G	6	94	1	13	0	0	Yes	I	F	F
G	1	95	4.8	15	1	1	No	I	N	F
G	1	95	9.4	15	0	0	No	I	N	F
G	1	95	10.3	15	0	0	No	I	N	F
G	1	95	10.5	15	0	0	No	I	N	F
G	1	95	8.7	15	0	0	No	I	N	F
G	1	95	8.3	15	0	0	No	I	N	F
G	1	95	4.8	15	0	0	No	I	N	F
G	1	95	4.8	15	0	0	No	I	N	F
G	1	95	4.2	15	0	0	No	I	N	F
G	1	95	5	15	0	0	No	I	N	F
G	1	95	1.8	15	0	0	No	I	N	F
G	1	95	1.6	15	0	0	No	I	N	F
G	1	95	1.7	15	0	0	No	I	N	F
G	1	95	1.2	15	0	0	No	I	N	F
G	1	95	1.6	15	0	0	No	I	N	F
G	1	96	1.6	14	1	0	No	I	N	F
G	1	96	9.4	14	0	0	No	I	N	F
G	1	96	10.3	14	0	0	No	I	N	F
G	1	96	10.5	14	0	0	No	I	N	F
G	1	96	8.7	14	0	0	No	I	N	F
G	1	96	8.3	14	0	0	No	I	N	F
G	1	96	4.8	14	0	0	No	I	N	F
G	1	96	4.8	14	0	0	No	I	N	F
G	1	96	4.2	14	0	0	No	I	N	F
G	1	96	5	14	0	0	No	I	N	F
G	1	96	1.8	14	0	0	No	I	N	F
G	1	96	1.6	14	0	0	No	I	N	F
G	1	96	1.7	14	0	0	No	I	N	F
G	1	96	1.2	14	0	0	No	I	N	F
G	1	97	1.2	13	1	0	No	I	N	F
G	1	97	9.4	13	0	0	No	I	N	F
G	1	97	10.3	13	0	0	No	I	N	F
G	1	97	10.5	13	0	0	No	I	N	F
G	1	97	8.7	13	0	0	No	I	N	F
G	1	97	4.8	13	0	0	No	I	N	F
G	1	97	4.8	13	0	0	No	I	N	F
G	1	97	4.2	13	0	0	No	I	N	F
G	1	97	5	13	0	0	No	I	N	F
G	1	97	1.8	13	0	0	No	I	N	F
G	1	97	1.6	13	0	0	No	I	N	F
G	1	97	1.7	13	0	0	No	I	N	F
G	1	97	1.6	13	0	0	No	I	N	F
G	1	98	1.2	13	1	0	No	I	N	F
G	1	98	9.4	13	0	0	No	I	N	F
G	1	98	10.3	13	0	0	No	I	N	F
G	1	98	10.5	13	0	0	No	I	N	F
G	1	98	8.7	13	0	0	No	I	N	F
G	1	98	4.8	13	0	0	No	I	N	F
G	1	98	4.8	13	0	0	No	I	N	F
G	1	98	4.2	13	0	0	No	I	N	F
G	1	98	5	13	0	0	No	I	N	F
G	1	98	1.8	13	0	0	No	I	N	F
G	1	98	1.6	13	0	0	No	I	N	F
G	1	98	1.7	13	0	0	No	I	N	F
G	1	98	1.6	13	0	0	No	I	N	F
G	1	99	1.6	13	1	0	No	I	N	F
G	1	99	9.4	13	0	0	No	I	N	F
G	1	99	10.3	13	0	0	No	I	N	F
G	1	99	10.5	13	0	0	No	I	N	F
G	1	99	8.7	13	0	0	No	I	N	F
G	1	99	4.8	13	0	0	No	I	N	F
G	1	99	4.8	13	0	0	No	I	N	F
G	1	99	4.2	13	0	0	No	I	N	F
G	1	99	5	13	0	0	No	I	N	F
G	1	99	1.8	13	0	0	No	I	N	F
G	1	99	1.6	13	0	0	No	I	N	F
G	1	99	1.7	13	0	0	No	I	N	F
G	1	99	1.2	13	0	0	No	I	N	F
G	1	100	1.6	13	1	0	No	I	N	F
G	1	100	9.4	13	0	0	No	I	N	F
G	1	100	10.3	13	0	0	No	I	N	F
G	1	100	10.5	13	0	0	No	I	N	F
G	1	100	8.7	13	0	0	No	I	N	F
G	1	100	4.8	13	0	0	No	I	N	F
G	1	100	4.8	13	0	0	No	I	N	F
G	1	100	4.2	13	0	0	No	I	N	F
G	1	100	5	13	0	0	No	I	N	F
G	1	100	1.8	13	0	0	No	I	N	F
G	1	100	1.6	13	0	0	No	I	N	F
G	1	100	1.7	13	0	0	No	I	N	F
G	1	100	1.2	13	0	0	No	I	N	F
G	1	101	1.6	13	1	0	No	I	N	F
G	1	101	9.4	13	0	0	No	I	N	F
G	1	101	10.3	13	0	0	No	I	N	F
G	1	101	10.5	13	0	0	No	I	N	F
G	1	101	8.7	13	0	0	No	I	N	F
G	1	101	4.8	13	0	0	No	I	N	F
G	1	101	4.8	13	0	0	No	I	N	F
G	1	101	4.2	13	0	0	No	I	N	F
G	1	101	5	13	0	0	No	I	N	F
G	1	101	1.8	13	0	0	No	I	N	F
G	1	101	1.6	13	0	0	No	I	N	F
G	1	101	1.7	13	0	0	No	I	N	F
G	1	101	1.2	13	0	0	No	I	N	F
G	1	102	10.3	13	1	0	No	I	N	F
G	1	102	9.4	13	0	0	No	I	N	F
G	1	102	10.5	13	0	0	No	I	N	F
G	1	102	8.7	13	0	0	No	I	N	F
G	1	102	4.8	13	0	0	No	I	N	F
G	1	102	4.8	13	0	0	No	I	N	F
G	1	102	4.2	13	0	0	No	I	N	F
G	1	102	5	13	0	0	No	I	N	F
G	1	102	1.8	13	0	0	No	I	N	F
G	1	102	1.6	13	0	0	No	I	N	F
G	1	102	1.7	13	0	0	No	I	N	F
G	1	102	1.2	13	0	0	No	I	N	F
G	1	102	1.6	13	0	0	No	I	N	F
G	1	103	4.2	12	1	0	No	I	N	F
G	1	103	9.4	12	0	0	No	I	N	F
G	1	103	10.5	12	0	0	No	I	N	F
G	1	103	8.7	12	0	0	No	I	N	F
G	1	103	4.8	12	0	0	No	I	N	F
G	1	103	4.8	12	0	0	No	I	N	F
G	1	103	5	12	0	0	No	I	N	F
G	1	103	1.8	12	0	0	No	I	N	F
G	1	103	1.6	12	0	0	No	I	N	F
G	1	103	1.7	12	0	0	No	I	N	F
G	1	103	1.2	12	0	0	No	I	N	F
G	1	103	1.6	12	0	0	No	I	N	F
G	1	104	4.8	11	1	0	No	I	N	F
G	1	104	9.4	11	0	0	No	I	N	F
G	1	104	10.5	11	0	0	No	I	N	F
G	1	104	8.7	11	0	0	No	I	N	F
G	1	104	4.8	11	0	0	No	I	N	F
G	1	104	4.2	11	0	0	No	I	N	F
G	1	104	5	11	0	0	No	I	N	F
G	1	104	1.6	11	0	0	No	I	N	F
G	1	104	1.7	11	0	0	No	I	N	F
G	1	104	1.2	11	0	0	No	I	N	F
G	1	104	1.6	11	0	0	No	I	N	F
G	1	105	4.2	11	1	0	No	I	N	F
G	1	105	9.4	11	0	0	No	I	N	F
G	1	105	10.5	11	0	0	No	I	N	F
G	1	105	8.7	11	0	0	No	I	N	F
G	1	105	4.8	11	0	0	No	I	N	F
G	1	105	4.8	11	0	0	No	I	N	F
G	1	105	5	11	0	0	No	I	N	F
G	1	105	1.6	11	0	0	No	I	N	F
G	1	105	1.7	11	0	0	No	I	N	F
G	1	105	1.2	11	0	0	No	I	N	F
G	1	105	1.6	11	0	0	No	I	N	F
G	1	106	10.5	11	1	0	No	I	N	F
G	1	106	9.4	11	0	0	No	I	N	F
G	1	106	8.7	11	0	0	No	I	N	F
G	1	106	4.8	11	0	0	No	I	N	F
G	1	106	4.8	11	0	0	No	I	N	F
G	1	106	4.2	11	0	0	No	I	N	F
G	1	106	5	11	0	0	No	I	N	F
G	1	106	1.6	11	0	0	No	I	N	F
G	1	106	1.7	11	0	0	No	I	N	F
G	1	106	1.2	11	0	0	No	I	N	F
G	1	106	1.6	11	0	0	No	I	N	F
G	1	107	10.5	11	1	0	No	I	N	F
G	1	107	9.4	11	0	0	No	I	N	F
G	1	107	8.7	11	0	0	No	I	N	F
G	1	107	4.8	11	0	0	No	I	N	F
G	1	107	4.8	11	0	0	No	I	N	F
G	1	107	4.2	11	0	0	No	I	N	F
G	1	107	5	11	0	0	No	I	N	F
G	1	107	1.6	11	0	0	No	I	N	F
G	1	107	1.7	11	0	0	No	I	N	F
G	1	107	1.2	11	0	0	No	I	N	F
G	1	107	1.6	11	0	0	No	I	N	F
G	1	108	10.5	11	1	0	No	I	N	F
G	1	108	9.4	11	0	0	No	I	N	F
G	1	108	8.7	11	0	0	No	I	N	F
G	1	108	4.8	11	0	0	No	I	N	F
G	1	108	4.8	11	0	0	No	I	N	F
G	1	108	4.2	11	0	0	No	I	N	F
G	1	108	5	11	0	0	No	I	N	F
G	1	108	1.6	11	0	0	No	I	N	F
G	1	108	1.7	11	0	0	No	I	N	F
G	1	108	1.2	11	0	0	No	I	N	F
G	1	108	1.6	11	0	0	No	I	N	F
G	1	109	10.5	11	1	0	No	I	N	F
G	1	109	9.4	11	0	0	No	I	N	F
G	1	109	8.7	11	0	0	No	I	N	F
G	1	109	4.8	11	0	0	No	I	N	F
G	1	109	4.8	11	0	0	No	I	N	F
G	1	109	4.2	11	0	0	No	I	N	F
G	1	109	5	11	0	0	No	I	N	F
G	1	109	1.6	11	0	0	No	I	N	F
G	1	109	1.7	11	0	0	No	I	N	F
G	1	109	1.2	11	0	0	No	I	N	F
G	1	109	1.6	11	0	0	No	I	N	F
G	1	110	10.5	11	1	0	No	I	N	F
G	1	110	9.4	11	0	0	No	I	N	F
G	1	110	8.7	11	0	0	No	I	N	F
G	1	110	4.8	11	0	0	No	I	N	F
G	1	110	4.8	11	0	0	No	I	N	F
G	1	110	4.2	11	0	0	No	I	N	F
G	1	110	5	11	0	0	No	I	N	F
G	1	110	1.6	11	0	0	No	I	N	F
G	1	110	1.7	11	0	0	No	I	N	F
G	1	110	1.2	11	0	0	No	I	N	F
G	1	110	1.6	11	0	0	No	I	N	F
G	1	111	10.5	11	1	0	No	I	N	F
G	1	111	9.4	11	0	0	No	I	N	F
G	1	111	8.7	11	0	0	No	I	N	F
G	1	111	4.8	11	0	0	No	I	N	F
G	1	111	4.8	11	0	0	No	I	N	F
G	1	111	4.2	11	0	0	No	I	N	F
G	1	111	5	11	0	0	No	I	N	F
G	1	111	1.6	11	0	0	No	I	N	F
G	1	111	1.7	11	0	0	No	I	N	F
G	1	111	1.2	11	0	0	No	I	N	F
G	1	111	1.6	11	0	0	No	I	N	F
G	1	112	10.5	11	1	0	No	I	N	F
G	1	112	9.4	11	0	0	No	I	N	F
G	1	112	8.7	11	0	0	No	I	N	F
G	1	112	4.8	11	0	0	No	I	N	F
G	1	112	4.8	11	0	0	No	I	N	F
G	1	112	4.2	11	0	0	No	I	N	F
G	1	112	5	11	0	0	No	I	N	F
G	1	112	1.6	11	0	0	No	I	N	F
G	1	112	1.7	11	0	0	No	I	N	F
G	1	112	1.2	11	0	0	No	I	N	F
G	1	112	1.6	11	0	0	No	I	N	F
G	1	113	10.5	11	1	0	No	I	N	F
G	1	113	9.4	11	0	0	No	I	N	F
G	1	113	8.7	11	0	0	No	I	N	F
G	1	113	4.8	11	0	0	No	I	N	F
G	1	113	4.8	11	0	0	No	I	N	F
G	1	113	4.2	11	0	0	No	I	N	F
G	1	113	5	11	0	0	No	I	N	F
G	1	113	1.6	11	0	0	No	I	N	F
G	1	113	1.7	11	0	0	No	I	N	F
G	1	113	1.2	11	0	0	No	I	N	F
G	1	113	1.6	11	0	0	No	I	N	F
G	1	114	10.5	11	1	0	No	I	N	F
G	1	114	9.4	11	0	0	No	I	N	F
G	1	114	8.7	11	0	0	No	I	N	F
G	1	114	4.8	11	0	0	No	I	N	F
G	1	114	4.8	11	0	0	No	I	N	F
G	1	114	4.2	11	0	0	No	I	N	F
G	1	114	5	11	0	0	No	I	N	F
G	1	114	1.6	11	0	0	No	I	N	F
G	1	114	1.7	11	0	0	No	I	N	F
G	1	114	1.2	11	0	0	No	I	N	F
G	1	114	1.6	11	0	0	No	I	N	F
G	1	115	10.5	11	1	0	No	I	N	F
G	1	115	9.4	11	0	0	No	I	N	F
G	1	115	8.7	11	0	0	No	I	N	F
G	1	115	4.8	11	0	0	No	I	N	F
G	1	115	4.8	11	0	0	No	I	N	F
G	1	115	4.2	11	0	0	No	I	N	F
G	1	115	5	11	0	0	No	I	N	F
G	1	115	1.6	11	0	0	No	I	N	F
G	1	115	1.7	11	0	0	No	I	N	F
G	1	115	1.2	11	0	0	No	I	N	F
G	1	115	1.6	11	0	0	No	I	N	F
G	1	116	10.5	11	1	0	No	I	N	F
G	1	116	9.4	11	0	0	No	I	N	F
G	1	116	8.7	11	0	0	No	I	N	F
G	1	116	4.8	11	0	0	No	I	N	F
G	1	116	4.8	11	0	0	No	I	N	F
G	1	116	4.2	11	0	0	No	I	N	F
G	1	116	5	11	0	0	No	I	N	F
G	1	116	1.6	11	0	0	No	I	N	F
G	1	116	1.7	11	0	0	No	I	N	F
G	1	116	1.2	11	0	0	No	I	N	F
G	1	116	1.6	11	0	0	No	I	N	F
G	1	117	10.5	11	1	0	No	I	N	F
G	1	117	9.4	11	0	0	No	I	N	F
G	1	117	8.7	11	0	0	No	I	N	F
G	1	117	4.8	11	0	0	No	I	N	F
G	1	117	4.8	11	0	0	No	I	N	F
G	1	117	4.2	11	0	0	No	I	N	F
G	1	117	5	11	0	0	No	I	N	F
G	1	117	1.6	11	0	0	No	I	N	F
G	1	117	1.7	11	0	0	No	I	N	F
G	1	117	1.2	11	0	0	No	I	N	F
G	1	117	1.6	11	0	0	No	I	N	F
G	1	118	10.5	11	1	0	No	I	N	F
G	1	118	9.4	11	0	0	No	I	N	F
G	1	118	8.7	11	0	0	No	I	N	F
G	1	118	4.8	11	0	0	No	I	N	F
G	1	118	4.8	11	0	0	No	I	N	F
G	1	118	4.2	11	0	0	No	I	N	F
G	1	118	5	11	0	0	No	I	N	F
G	1	118	1.6	11	0	0	No	I	N	F
G	1	118	1.7	11	0	0	No	I	N	F
G	1	118	1.2	11	0	0	No	I	N	F
G	1	118	1.6	11	0	0	No	I	N	F
G	1	119	10.5	11	1	0	No	I	N	F
G	1	119	9.4	11	0	0	No	I	N	F
G	1	119	8.7	11	0	0	No	I	N	F
G	1	119	4.8	11	0	0	No	I	N	F
G	1	119	4.8	11	0	0	No	I	N	F
G	1	119	4.2	11	0	0	No	I	N	F
G	1	119	5	11	0	0	No	I	N	F
G	1	119	1.6	11	0	0	No	I	N	F
G	1	119	1.7	11	0	0	No	I	N	F
G	1	119	1.2	11	0	0	No	I	N	F
G	1	119	1.6	11	0	0	No	I	N	F
G	1	120	5	11	1	1	No	I	N	F
G	1	120	9.4	11	0	0	No	I	N	F
G	1	120	10.5	11	0	0	No	I	N	F
G	1	120	8.7	11	0	0	No	I	N	F
G	1	120	4.8	11	0	0	No	I	N	F
G	1	120	4.8	11	0	0	No	I	N	F
G	1	120	4.2	11	0	0	No	I	N	F
G	1	120	1.6	11	0	0	No	I	N	F
G	1	120	1.7	11	0	0	No	I	N	F
G	1	120	1.2	11	0	0	No	I	N	F
G	1	120	1.6	11	0	0	No	I	N	F
G	1	121	10.5	10	1	0	No	I	N	F
G	1	121	9.4	10	0	0	No	I	N	F
G	1	121	8.7	10	0	0	No	I	N	F
G	1	121	4.8	10	0	0	No	I	N	F
G	1	121	4.8	10	0	0	No	I	N	F
G	1	121	4.2	10	0	0	No	I	N	F
G	1	121	1.6	10	0	0	No	I	N	F
G	1	121	1.7	10	0	0	No	I	N	F
G	1	121	1.2	10	0	0	No	I	N	F
G	1	121	1.6	10	0	0	No	I	N	F
G	1	122	8.7	10	1	0	No	I	N	F
G	1	122	9.4	10	0	0	No	I	N	F
G	1	122	10.5	10	0	0	No	I	N	F
G	1	122	4.8	10	0	0	No	I	N	F
G	1	122	4.8	10	0	0	No	I	N	F
G	1	122	4.2	10	0	0	No	I	N	F
G	1	122	1.6	10	0	0	No	I	N	F
G	1	122	1.7	10	0	0	No	I	N	F
G	1	122	1.2	10	0	0	No	I	N	F
G	1	122	1.6	10	0	0	No	I	N	F
G	1	123	8.7	10	1	0	No	I	N	F
G	1	123	9.4	10	0	0	No	I	N	F
G	1	123	10.5	10	0	0	No	I	N	F
G	1	123	4.8	10	0	0	No	I	N	F
G	1	123	4.8	10	0	0	No	I	N	F
G	1	123	4.2	10	0	0	No	I	N	F
G	1	123	1.6	10	0	0	No	I	N	F
G	1	123	1.7	10	0	0	No	I	N	F
G	1	123	1.2	10	0	0	No	I	N	F
G	1	123	1.6	10	0	0	No	I	N	F
G	1	124	8.7	10	1	0	No	I	N	F
G	1	124	9.4	10	0	0	No	I	N	F
G	1	124	10.5	10	0	0	No	I	N	F
G	1	124	4.8	10	0	0	No	I	N	F
G	1	124	4.8	10	0	0	No	I	N	F
G	1	124	4.2	10	0	0	No	I	N	F
G	1	124	1.6	10	0	0	No	I	N	F
G	1	124	1.7	10	0	0	No	I	N	F
G	1	124	1.2	10	0	0	No	I	N	F
G	1	124	1.6	10	0	0	No	I	N	F
G	1	125	8.7	10	1	0	No	I	N	F
G	1	125	9.4	10	0	0	No	I	N	F
G	1	125	10.5	10	0	0	No	I	N	F
G	1	125	4.8	10	0	0	No	I	N	F
G	1	125	4.8	10	0	0	No	I	N	F
G	1	125	4.2	10	0	0	No	I	N	F
G	1	125	1.6	10	0	0	No	I	N	F
G	1	125	1.7	10	0	0	No	I	N	F
G	1	125	1.2	10	0	0	No	I	N	F
G	1	125	1.6	10	0	0	No	I	N	F
G	1	126	8.7	10	1	0	No	I	N	F
G	1	126	9.4	10	0	0	No	I	N	F
G	1	126	10.5	10	0	0	No	I	N	F
G	1	126	4.8	10	0	0	No	I	N	F
G	1	126	4.8	10	0	0	No	I	N	F
G	1	126	4.2	10	0	0	No	I	N	F
G	1	126	1.6	10	0	0	No	I	N	F
G	1	126	1.7	10	0	0	No	I	N	F
G	1	126	1.2	10	0	0	No	I	N	F
G	1	126	1.6	10	0	0	No	I	N	F
G	1	127	8.7	10	1	0	No	I	N	F
G	1	127	9.4	10	0	0	No	I	N	F
G	1	127	10.5	10	0	0	No	I	N	F
G	1	127	4.8	10	0	0	No	I	N	F
G	1	127	4.8	10	0	0	No	I	N	F
G	1	127	4.2	10	0	0	No	I	N	F
G	1	127	1.6	10	0	0	No	I	N	F
G	1	127	1.7	10	0	0	No	I	N	F
G	1	127	1.2	10	0	0	No	I	N	F
G	1	127	1.6	10	0	0	No	I	N	F
G	1	128	8.7	10	1	0	No	I	N	F
G	1	128	9.4	10	0	0	No	I	N	F
G	1	128	10.5	10	0	0	No	I	N	F
G	1	128	4.8	10	0	0	No	I	N	F
G	1	128	4.8	10	0	0	No	I	N	F
G	1	128	4.2	10	0	0	No	I	N	F
G	1	128	1.6	10	0	0	No	I	N	F
G	1	128	1.7	10	0	0	No	I	N	F
G	1	128	1.2	10	0	0	No	I	N	F
G	1	128	1.6	10	0	0	No	I	N	F
G	1	129	8.7	10	1	0	No	I	N	F
G	1	129	9.4	10	0	0	No	I	N	F
G	1	129	10.5	10	0	0	No	I	N	F
G	1	129	4.8	10	0	0	No	I	N	F
G	1	129	4.8	10	0	0	No	I	N	F
G	1	129	4.2	10	0	0	No	I	N	F
G	1	129	1.6	10	0	0	No	I	N	F
G	1	129	1.7	10	0	0	No	I	N	F
G	1	129	1.2	10	0	0	No	I	N	F
G	1	129	1.6	10	0	0	No	I	N	F
G	1	130	8.7	10	1	0	No	I	N	F
G	1	130	9.4	10	0	0	No	I	N	F
G	1	130	10.5	10	0	0	No	I	N	F
G	1	130	4.8	10	0	0	No	I	N	F
G	1	130	4.8	10	0	0	No	I	N	F
G	1	130	4.2	10	0	0	No	I	N	F
G	1	130	1.6	10	0	0	No	I	N	F
G	1	130	1.7	10	0	0	No	I	N	F
G	1	130	1.2	10	0	0	No	I	N	F
G	1	130	1.6	10	0	0	No	I	N	F
G	1	131	1.2	10	1	0	No	I	N	F
G	1	131	9.4	10	0	0	No	I	N	F
G	1	131	10.5	10	0	0	No	I	N	F
G	1	131	8.7	10	0	0	No	I	N	F
G	1	131	4.8	10	0	0	No	I	N	F
G	1	131	4.8	10	0	0	No	I	N	F
G	1	131	4.2	10	0	0	No	I	N	F
G	1	131	1.6	10	0	0	No	I	N	F
G	1	131	1.7	10	0	0	No	I	N	F
G	1	131	1.6	10	0	0	No	I	N	F
G	1	132	1.2	10	1	0	No	I	N	F
G	1	132	9.4	10	0	0	No	I	N	F
G	1	132	10.5	10	0	0	No	I	N	F
G	1	132	8.7	10	0	0	No	I	N	F
G	1	132	4.8	10	0	0	No	I	N	F
G	1	132	4.8	10	0	0	No	I	N	F
G	1	132	4.2	10	0	0	No	I	N	F
G	1	132	1.6	10	0	0	No	I	N	F
G	1	132	1.7	10	0	0	No	I	N	F
G	1	132	1.6	10	0	0	No	I	N	F
G	1	133	1.2	9	1	0	No	I	N	F
G	1	133	9.4	9	0	0	No	I	N	F
G	1	133	10.5	9	0	0	No	I	N	F
G	1	133	4.8	9	0	0	No	I	N	F
G	1	133	4.8	9	0	0	No	I	N	F
G	1	133	4.2	9	0	0	No	I	N	F
G	1	133	1.6	9	0	0	No	I	N	F
G	1	133	1.7	9	0	0	No	I	N	F
G	1	133	1.6	9	0	0	No	I	N	F
G	1	134	1.2	9	1	0	No	I	N	F
G	1	134	9.4	9	0	0	No	I	N	F
G	1	134	10.5	9	0	0	No	I	N	F
G	1	134	4.8	9	0	0	No	I	N	F
G	1	134	4.8	9	0	0	No	I	N	F
G	1	134	4.2	9	0	0	No	I	N	F
G	1	134	1.6	9	0	0	No	I	N	F
G	1	134	1.7	9	0	0	No	I	N	F
G	1	134	1.6	9	0	0	No	I	N	F
G	1	135	1.2	9	1	0	No	I	N	F
G	1	135	9.4	9	0	0	No	I	N	F
G	1	135	10.5	9	0	0	No	I	N	F
G	1	135	4.8	9	0	0	No	I	N	F
G	1	135	4.8	9	0	0	No	I	N	F
G	1	135	4.2	9	0	0	No	I	N	F
G	1	135	1.6	9	0	0	No	I	N	F
G	1	135	1.7	9	0	0	No	I	N	F
G	1	135	1.6	9	0	0	No	I	N	F
G	1	136	1.2	9	1	0	No	I	N	F
G	1	136	9.4	9	0	0	No	I	N	F
G	1	136	10.5	9	0	0	No	I	N	F
G	1	136	4.8	9	0	0	No	I	N	F
G	1	136	4.8	9	0	0	No	I	N	F
G	1	136	4.2	9	0	0	No	I	N	F
G	1	136	1.6	9	0	0	No	I	N	F
G	1	136	1.7	9	0	0	No	I	N	F
G	1	136	1.6	9	0	0	No	I	N	F
G	1	137	1.2	9	1	0	No	I	N	F
G	1	137	9.4	9	0	0	No	I	N	F
G	1	137	10.5	9	0	0	No	I	N	F
G	1	137	4.8	9	0	0	No	I	N	F
G	1	137	4.8	9	0	0	No	I	N	F
G	1	137	4.2	9	0	0	No	I	N	F
G	1	137	1.6	9	0	0	No	I	N	F
G	1	137	1.7	9	0	0	No	I	N	F
G	1	137	1.6	9	0	0	No	I	N	F
G	1	138	1.2	9	1	0	No	I	N	F
G	1	138	9.4	9	0	0	No	I	N	F
G	1	138	10.5	9	0	0	No	I	N	F
G	1	138	4.8	9	0	0	No	I	N	F
G	1	138	4.8	9	0	0	No	I	N	F
G	1	138	4.2	9	0	0	No	I	N	F
G	1	138	1.6	9	0	0	No	I	N	F
G	1	138	1.7	9	0	0	No	I	N	F
G	1	138	1.6	9	0	0	No	I	N	F
G	1	139	1.2	9	1	0	No	I	N	F
G	1	139	9.4	9	0	0	No	I	N	F
G	1	139	10.5	9	0	0	No	I	N	F
G	1	139	4.8	9	0	0	No	I	N	F
G	1	139	4.8	9	0	0	No	I	N	F
G	1	139	4.2	9	0	0	No	I	N	F
G	1	139	1.6	9	0	0	No	I	N	F
G	1	139	1.7	9	0	0	No	I	N	F
G	1	139	1.6	9	0	0	No	I	N	F
G	1	140	1.2	9	1	0	No	I	N	F
G	1	140	9.4	9	0	0	No	I	N	F
G	1	140	10.5	9	0	0	No	I	N	F
G	1	140	4.8	9	0	0	No	I	N	F
G	1	140	4.8	9	0	0	No	I	N	F
G	1	140	4.2	9	0	0	No	I	N	F
G	1	140	1.6	9	0	0	No	I	N	F
G	1	140	1.7	9	0	0	No	I	N	F
G	1	140	1.6	9	0	0	No	I	N	F
G	2	141	2	15	1	0	Yes	I	N	F
G	2	141	9.4	15	0	0	Yes	I	N	F
G	2	141	10.8	15	0	0	Yes	I	N	F
G	2	141	8.3	15	0	0	Yes	I	N	F
G	2	141	11.3	15	0	0	Yes	I	N	F
G	2	141	13.7	15	0	0	Yes	I	N	F
G	2	141	4.2	15	0	0	Yes	I	N	F
G	2	141	4.8	15	0	0	Yes	I	N	F
G	2	141	4.9	15	0	0	Yes	I	N	F
G	2	141	4.8	15	0	0	Yes	I	N	F
G	2	141	4.9	15	0	0	Yes	I	N	F
G	2	141	1.5	15	0	0	Yes	I	N	F
G	2	141	1.2	15	0	0	Yes	I	N	F
G	2	141	1.3	15	0	0	Yes	I	N	F
G	2	141	1.3	15	0	0	Yes	I	N	F
G	2	142	2	15	1	0	Yes	I	N	F
G	2	142	9.4	15	0	0	Yes	I	N	F
G	2	142	10.8	15	0	0	Yes	I	N	F
G	2	142	8.3	15	0	0	Yes	I	N	F
G	2	142	11.3	15	0	0	Yes	I	N	F
G	2	142	13.7	15	0	0	Yes	I	N	F
G	2	142	4.2	15	0	0	Yes	I	N	F
G	2	142	4.8	15	0	0	Yes	I	N	F
G	2	142	4.9	15	0	0	Yes	I	N	F
G	2	142	4.8	15	0	0	Yes	I	N	F
G	2	142	4.9	15	0	0	Yes	I	N	F
G	2	142	1.5	15	0	0	Yes	I	N	F
G	2	142	1.2	15	0	0	Yes	I	N	F
G	2	142	1.3	15	0	0	Yes	I	N	F
G	2	142	1.3	15	0	0	Yes	I	N	F
G	2	143	2	15	1	0	Yes	I	N	F
G	2	143	9.4	15	0	0	Yes	I	N	F
G	2	143	10.8	15	0	0	Yes	I	N	F
G	2	143	8.3	15	0	0	Yes	I	N	F
G	2	143	11.3	15	0	0	Yes	I	N	F
G	2	143	13.7	15	0	0	Yes	I	N	F
G	2	143	4.2	15	0	0	Yes	I	N	F
G	2	143	4.8	15	0	0	Yes	I	N	F
G	2	143	4.9	15	0	0	Yes	I	N	F
G	2	143	4.8	15	0	0	Yes	I	N	F
G	2	143	4.9	15	0	0	Yes	I	N	F
G	2	143	1.5	15	0	0	Yes	I	N	F
G	2	143	1.2	15	0	0	Yes	I	N	F
G	2	143	1.3	15	0	0	Yes	I	N	F
G	2	143	1.3	15	0	0	Yes	I	N	F
G	2	144	2	15	1	0	Yes	I	N	F
G	2	144	9.4	15	0	0	Yes	I	N	F
G	2	144	10.8	15	0	0	Yes	I	N	F
G	2	144	8.3	15	0	0	Yes	I	N	F
G	2	144	11.3	15	0	0	Yes	I	N	F
G	2	144	13.7	15	0	0	Yes	I	N	F
G	2	144	4.2	15	0	0	Yes	I	N	F
G	2	144	4.8	15	0	0	Yes	I	N	F
G	2	144	4.9	15	0	0	Yes	I	N	F
G	2	144	4.8	15	0	0	Yes	I	N	F
G	2	144	4.9	15	0	0	Yes	I	N	F
G	2	144	1.5	15	0	0	Yes	I	N	F
G	2	144	1.2	15	0	0	Yes	I	N	F
G	2	144	1.3	15	0	0	Yes	I	N	F
G	2	144	1.3	15	0	0	Yes	I	N	F
G	2	145	2	15	1	0	Yes	I	N	F
G	2	145	9.4	15	0	0	Yes	I	N	F
G	2	145	10.8	15	0	0	Yes	I	N	F
G	2	145	8.3	15	0	0	Yes	I	N	F
G	2	145	11.3	15	0	0	Yes	I	N	F
G	2	145	13.7	15	0	0	Yes	I	N	F
G	2	145	4.2	15	0	0	Yes	I	N	F
G	2	145	4.8	15	0	0	Yes	I	N	F
G	2	145	4.9	15	0	0	Yes	I	N	F
G	2	145	4.8	15	0	0	Yes	I	N	F
G	2	145	4.9	15	0	0	Yes	I	N	F
G	2	145	1.5	15	0	0	Yes	I	N	F
G	2	145	1.2	15	0	0	Yes	I	N	F
G	2	145	1.3	15	0	0	Yes	I	N	F
G	2	145	1.3	15	0	0	Yes	I	N	F
G	2	146	2	15	1	1	Yes	I	N	F
G	2	146	9.4	15	0	0	Yes	I	N	F
G	2	146	10.8	15	0	0	Yes	I	N	F
G	2	146	8.3	15	0	0	Yes	I	N	F
G	2	146	11.3	15	0	0	Yes	I	N	F
G	2	146	13.7	15	0	0	Yes	I	N	F
G	2	146	4.2	15	0	0	Yes	I	N	F
G	2	146	4.8	15	0	0	Yes	I	N	F
G	2	146	4.9	15	0	0	Yes	I	N	F
G	2	146	4.8	15	0	0	Yes	I	N	F
G	2	146	4.9	15	0	0	Yes	I	N	F
G	2	146	1.5	15	0	0	Yes	I	N	F
G	2	146	1.2	15	0	0	Yes	I	N	F
G	2	146	1.3	15	0	0	Yes	I	N	F
G	2	146	1.3	15	0	0	Yes	I	N	F
G	2	147	9.4	13	1	0	Yes	I	N	F
G	2	147	10.8	13	0	0	Yes	I	N	F
G	2	147	11.3	13	0	0	Yes	I	N	F
G	2	147	13.7	13	0	0	Yes	I	N	F
G	2	147	4.2	13	0	0	Yes	I	N	F
G	2	147	4.8	13	0	0	Yes	I	N	F
G	2	147	4.9	13	0	0	Yes	I	N	F
G	2	147	4.8	13	0	0	Yes	I	N	F
G	2	147	4.9	13	0	0	Yes	I	N	F
G	2	147	1.5	13	0	0	Yes	I	N	F
G	2	147	1.2	13	0	0	Yes	I	N	F
G	2	147	1.3	13	0	0	Yes	I	N	F
G	2	147	1.3	13	0	0	Yes	I	N	F
G	2	148	4.9	13	1	0	Yes	I	N	F
G	2	148	9.4	13	0	0	Yes	I	N	F
G	2	148	10.8	13	0	0	Yes	I	N	F
G	2	148	11.3	13	0	0	Yes	I	N	F
G	2	148	13.7	13	0	0	Yes	I	N	F
G	2	148	4.2	13	0	0	Yes	I	N	F
G	2	148	4.8	13	0	0	Yes	I	N	F
G	2	148	4.8	13	0	0	Yes	I	N	F
G	2	148	4.9	13	0	0	Yes	I	N	F
G	2	148	1.5	13	0	0	Yes	I	N	F
G	2	148	1.2	13	0	0	Yes	I	N	F
G	2	148	1.3	13	0	0	Yes	I	N	F
G	2	148	1.3	13	0	0	Yes	I	N	F
G	2	149	4.9	13	1	1	Yes	I	N	F
G	2	149	9.4	13	0	0	Yes	I	N	F
G	2	149	10.8	13	0	0	Yes	I	N	F
G	2	149	11.3	13	0	0	Yes	I	N	F
G	2	149	13.7	13	0	0	Yes	I	N	F
G	2	149	4.2	13	0	0	Yes	I	N	F
G	2	149	4.8	13	0	0	Yes	I	N	F
G	2	149	4.8	13	0	0	Yes	I	N	F
G	2	149	4.9	13	0	0	Yes	I	N	F
G	2	149	1.5	13	0	0	Yes	I	N	F
G	2	149	1.2	13	0	0	Yes	I	N	F
G	2	149	1.3	13	0	0	Yes	I	N	F
G	2	149	1.3	13	0	0	Yes	I	N	F
G	2	150	9.4	11	1	0	Yes	I	N	F
G	2	150	10.8	11	0	0	Yes	I	N	F
G	2	150	11.3	11	0	0	Yes	I	N	F
G	2	150	13.7	11	0	0	Yes	I	N	F
G	2	150	4.2	11	0	0	Yes	I	N	F
G	2	150	4.8	11	0	0	Yes	I	N	F
G	2	150	4.9	11	0	0	Yes	I	N	F
G	2	150	1.5	11	0	0	Yes	I	N	F
G	2	150	1.2	11	0	0	Yes	I	N	F
G	2	150	1.3	11	0	0	Yes	I	N	F
G	2	150	1.3	11	0	0	Yes	I	N	F
G	2	151	13.7	10	1	0	Yes	I	N	F
G	2	151	9.4	10	0	0	Yes	I	N	F
G	2	151	10.8	10	0	0	Yes	I	N	F
G	2	151	11.3	10	0	0	Yes	I	N	F
G	2	151	4.2	10	0	0	Yes	I	N	F
G	2	151	4.8	10	0	0	Yes	I	N	F
G	2	151	4.9	10	0	0	Yes	I	N	F
G	2	151	1.5	10	0	0	Yes	I	N	F
G	2	151	1.3	10	0	0	Yes	I	N	F
G	2	151	1.3	10	0	0	Yes	I	N	F
G	2	152	1.5	9	1	0	Yes	I	N	F
G	2	152	9.4	9	0	0	Yes	I	N	F
G	2	152	10.8	9	0	0	Yes	I	N	F
G	2	152	11.3	9	0	0	Yes	I	N	F
G	2	152	13.7	9	0	0	Yes	I	N	F
G	2	152	4.2	9	0	0	Yes	I	N	F
G	2	152	4.9	9	0	0	Yes	I	N	F
G	2	152	1.3	9	0	0	Yes	I	N	F
G	2	152	1.3	9	0	0	Yes	I	N	F
G	2	153	9.4	9	1	1	Yes	I	N	F
G	2	153	10.8	9	0	0	Yes	I	N	F
G	2	153	11.3	9	0	0	Yes	I	N	F
G	2	153	13.7	9	0	0	Yes	I	N	F
G	2	153	4.2	9	0	0	Yes	I	N	F
G	2	153	4.9	9	0	0	Yes	I	N	F
G	2	153	1.5	9	0	0	Yes	I	N	F
G	2	153	1.3	9	0	0	Yes	I	N	F
G	2	153	1.3	9	0	0	Yes	I	N	F
G	7	154	4.6	15	1	0	Yes	I	N	F
G	7	154	7.2	15	0	0	Yes	I	N	F
G	7	154	9.4	15	0	0	Yes	I	N	F
G	7	154	9.6	15	0	0	Yes	I	N	F
G	7	154	8.6	15	0	0	Yes	I	N	F
G	7	154	8.2	15	0	0	Yes	I	N	F
G	7	154	5	15	0	0	Yes	I	N	F
G	7	154	4.1	15	0	0	Yes	I	N	F
G	7	154	4.5	15	0	0	Yes	I	N	F
G	7	154	4.2	15	0	0	Yes	I	N	F
G	7	154	1.3	15	0	0	Yes	I	N	F
G	7	154	1.2	15	0	0	Yes	I	N	F
G	7	154	1.5	15	0	0	Yes	I	N	F
G	7	154	1.8	15	0	0	Yes	I	N	F
G	7	154	1.3	15	0	0	Yes	I	N	F
G	7	155	9.6	15	1	0	Yes	I	N	F
G	7	155	7.2	15	0	0	Yes	I	N	F
G	7	155	9.4	15	0	0	Yes	I	N	F
G	7	155	8.6	15	0	0	Yes	I	N	F
G	7	155	8.2	15	0	0	Yes	I	N	F
G	7	155	5	15	0	0	Yes	I	N	F
G	7	155	4.1	15	0	0	Yes	I	N	F
G	7	155	4.5	15	0	0	Yes	I	N	F
G	7	155	4.6	15	0	0	Yes	I	N	F
G	7	155	4.2	15	0	0	Yes	I	N	F
G	7	155	1.3	15	0	0	Yes	I	N	F
G	7	155	1.2	15	0	0	Yes	I	N	F
G	7	155	1.5	15	0	0	Yes	I	N	F
G	7	155	1.8	15	0	0	Yes	I	N	F
G	7	155	1.3	15	0	0	Yes	I	N	F
G	7	156	1.3	15	1	0	Yes	I	N	F
G	7	156	7.2	15	0	0	Yes	I	N	F
G	7	156	9.4	15	0	0	Yes	I	N	F
G	7	156	9.6	15	0	0	Yes	I	N	F
G	7	156	8.6	15	0	0	Yes	I	N	F
G	7	156	8.2	15	0	0	Yes	I	N	F
G	7	156	5	15	0	0	Yes	I	N	F
G	7	156	4.1	15	0	0	Yes	I	N	F
G	7	156	4.5	15	0	0	Yes	I	N	F
G	7	156	4.6	15	0	0	Yes	I	N	F
G	7	156	4.2	15	0	0	Yes	I	N	F
G	7	156	1.2	15	0	0	Yes	I	N	F
G	7	156	1.5	15	0	0	Yes	I	N	F
G	7	156	1.8	15	0	0	Yes	I	N	F
G	7	156	1.3	15	0	0	Yes	I	N	F
[truncated: 19,274 more rows]

## Sheet: Distance_initial_fate
id_tree	id_acorn	Ungulate exclosure	Scent	Moon	Month	Acorn_availability	Acorn_mass	Distance	Initial_fate
23	67_06	I	Yes	F	N	73.1	4.5	69	1
23	67_13	I	Yes	F	N	65.2	1.8	114	0
23	67_07	I	Yes	F	N	61.4	4.9	37	0
23	67_03	I	Yes	F	N	56.5	8	198	0
23	67_10	I	Yes	F	N	39.1	3.8	90	0
21	23_04	I	Yes	F	N	72.6	8.7	147	0
21	23_12	I	Yes	F	N	63.9	2	0.1	1
21	23_07	I	Yes	F	N	54.7	4.4	275	0
21	23_09	I	Yes	F	N	50.3	3.9	43	1
21	23_11	I	Yes	F	N	46.4	1.6	0.1	1
21	23_05	I	Yes	F	N	44.8	9.4	36	1
5	28_15	I	No	F	N	69.4	1.2	0.1	1
5	28_05	I	No	F	N	68.2	8.7	65	0
5	28_03	I	No	F	N	59.5	9.6	0.1	1
6	72_03	I	Yes	F	N	75.2	10.1	129	0
6	72_06	I	Yes	F	N	65.1	4.2	47	0
4	71_09	I	No	F	N	68.9	4	35	1
4	71_15	I	No	F	N	64.9	1.4	64	1
3	66_09	I	No	F	N	59.5	3.8	0.1	1
41	9_04	O	Yes	F	N	76.8	11.9	47	1
41	9_12	O	Yes	F	N	64.9	2	59	1
34	63_06	O	Yes	F	N	73.9	3	86	0
34	63_13	O	Yes	F	N	70.9	1.8	60	0
40	61_4	O	Yes	F	N	81.3	8.4	47	1
40	61_7	O	Yes	F	N	72.9	5	59	1
40	61_12	O	Yes	F	N	67.9	2.1	40	0
11	60_12	I	Yes	F	N	72.4	1.8	156	0
11	60_05	I	Yes	F	N	70.6	8.6	84	0
10	59_02	I	No	F	N	76.1	9.8	29	0
10	59_08	I	No	F	N	66.3	3.8	270	0
10	59_12	I	No	F	N	62.5	1.2	60	0
10	59_05	I	No	F	N	61.3	11.3	223	0
9	74_03	I	Yes	F	N	82.7	7.2	0.1	1
8	56_01	I	No	F	N	75.6	12.8	127	0
8	56_10	I	No	F	N	62.8	3.6	55	1
12	42_04	I	Yes	F	N	72.9	8.5	286	1
25	47_04	O	No	F	N	79	10.5	0.1	1
25	47_14	O	No	F	N	68.5	2	0.1	1
19	51_15	O	No	F	N	85.1	1.6	46	1
19	51_02	O	No	F	N	83.5	11	28	1
18	43_02	O	Yes	F	N	74.6	9.4	38	1
42	46_15	O	Yes	F	N	77.2	1.3	78	1
42	46_06	O	Yes	F	N	75.9	3.8	85	0
6	17_05	I	Yes	N	N	71.9	8.7	86	0
4	19_11	I	No	N	N	70.2	0.9	44	1
4	19_09	I	No	N	N	69.3	3.4	35	1
7	20_03	I	Yes	N	N	73.2	8.1	33	1
7	20_06	I	Yes	N	N	65.1	3.9	33	1
24	38_02	I	No	N	N	70.9	7.4	63	0
24	38_15	I	No	N	N	63.5	1.9	40	0
24	38_14	I	No	N	N	61.6	1.3	61	0
24	38_13	I	No	N	N	60.3	1.5	84	0
24	38_10	I	No	N	N	58.8	4.4	40	1
24	38_08	I	No	N	N	54.4	3.5	48	0
37	9_02	O	Yes	N	N	80.4	9.6	43	0
37	9_06	O	Yes	N	N	60.1	3.6	43	1
37	9_07	O	Yes	N	N	54.6	3.8	43	0
37	9_08	O	Yes	N	N	50.8	4.2	43	0
14	13_10	I	No	N	N	79	4.5	142	1
16	14_01	I	No	N	N	74.9	10.2	40	0
16	14_10	I	No	N	N	62.9	3.8	56	0
16	14_11	I	No	N	N	59.1	1.2	96	1
16	14_02	I	No	N	N	57.9	10.7	40	0
16	14_14	I	No	N	N	47.2	2	96	1
12	30_06	I	Yes	N	N	71	3.6	142	1
12	30_13	I	Yes	N	N	67.4	1.9	37	1
12	30_11	I	Yes	N	N	65.5	1.2	165	0
27	10_04	O	Yes	N	N	77.3	11.1	267	0
5	64_11	I	No	F	F	77.6	1.5	296	1
5	64_07	I	No	F	F	76.1	4.4	41	1
6	82_04	I	Yes	F	F	70.8	8.6	52	1
4	95_05	I	No	F	F	81.7	9.5	243	0
4	95_10	I	No	F	F	72.2	4.5	212	0
4	95_07	I	No	F	F	67.7	4.8	54	0
2	92_15	I	Yes	F	F	78.5	2	44	0
1	88_11	I	No	F	F	60.5	1.5	102	0
38	79_09	O	No	F	F	77.6	5	204	0
38	79_13	O	No	F	F	69.1	1.2	38	0
38	79_07	O	No	F	F	67.9	3.7	204	0
38	79_04	O	No	F	F	64.2	13.2	204	0
37	83_03	O	Yes	F	F	75.2	8.7	62	0
37	83_15	O	Yes	F	F	66.5	1.1	62	0
37	83_14	O	Yes	F	F	65.4	1.1	62	0
36	78_14	O	Yes	F	F	80.4	1	45	0
36	78_01	O	Yes	F	F	79.4	10.7	67	1
35	97_07	O	Yes	F	F	76.8	4.1	40	1
35	97_15	O	Yes	F	F	72.7	2	160	0
35	97_11	O	Yes	F	F	70.7	1.7	37	1
35	97_05	O	Yes	F	F	69	9.5	46	1
34	85_13	O	Yes	F	F	72.7	1.2	56	0
11	89_14	I	Yes	F	F	71.4	1.4	460	1
11	89_01	I	Yes	F	F	65.8	8.9	75	0
11	89_04	I	Yes	F	F	56.9	9.4	33	0
11	89_13	I	Yes	F	F	47.5	1.4	43	0
11	89_08	I	Yes	F	F	46.1	4	55	0
11	89_11	I	Yes	F	F	42.1	1.2	50	0
11	89_02	I	Yes	F	F	40.9	8.6	163	0
11	89_12	I	Yes	F	F	32.3	1.4	193	0
10	13_09	I	No	F	F	79	5	176	0
10	13_03	I	No	F	F	74	10.7	425	0
10	13_14	I	No	F	F	63.3	1.3	470	0
10	13_04	I	No	F	F	57.5	11.3	48	1
10	13_06	I	No	F	F	44.5	3.5	270	0
10	13_07	I	No	F	F	41	3.9	120	0
10	13_15	I	No	F	F	37.1	1.2	300	0
9	25_11	I	Yes	F	F	75	1.8	45	1
8	101_07	I	No	F	F	76.9	5.1	40	1
8	101_09	I	No	F	F	71.8	4.2	184	0
8	101_01	I	No	F	F	67.6	10.8	60	0
8	101_12	I	No	F	F	56.8	1.8	110	0
8	101_02	I	No	F	F	55	8.9	63	0
28	93_06	O	No	F	F	82.7	4.8	120	1
28	93_01	O	No	F	F	73.7	11.7	43	1
28	93_03	O	No	F	F	62	8.5	0.1	0
28	93_10	O	No	F	F	53.5	4.3	96	1
26	86_03	O	Yes	F	F	78.4	10	0.1	0
26	86_02	O	Yes	F	F	68.4	8.7	120	0
26	86_06	O	Yes	F	F	41.3	4.3	0.1	0
27	94_06	O	Yes	F	F	78	4.4	0.1	0
27	94_07	O	Yes	F	F	73.6	5	0.1	0
27	94_04	O	Yes	F	F	68.6	10.2	151	1
27	94_08	O	Yes	F	F	58.4	4	100	1
27	94_09	O	Yes	F	F	54.4	4.3	95	0
27	94_05	O	Yes	F	F	50.1	10.5	618	1
27	94_10	O	Yes	F	F	39.6	4.9	44	0
27	94_03	O	Yes	F	F	34.7	8.6	64	0
25	69_07	O	No	F	F	53.3	3.6	0.1	0
29	103_02	O	Yes	F	F	83.3	8.3	0.1	0
29	103_06	O	Yes	F	F	75	4.8	53	1
29	103_10	O	Yes	F	F	65.1	5.2	0.1	0
29	103_05	O	Yes	F	F	59.9	8.4	56	0
19	102_14	O	No	F	F	81.2	2	40	1
19	102_10	O	No	F	F	79.2	3.5	45	0
18	107_04	O	Yes	F	F	72.2	7.4	49	1
18	107_09	O	Yes	F	F	64.8	4.2	85	0
17	99_09	O	No	F	F	74.8	4.5	0.1	0
23	133_10	I	Yes	N	F	62.5	4.8	33	1
22	143_04	I	Yes	N	F	77.7	9.9	200	0
22	143_05	I	Yes	N	F	57.9	9	329	0
22	143_06	I	Yes	N	F	44.7	7.7	0.1	0
21	142_07	I	Yes	N	F	78.8	5	167	0
21	142_10	I	Yes	N	F	64.2	4.4	143	0
21	142_06	I	Yes	N	F	59.8	4.4	71	0
21	142_09	I	Yes	N	F	46	5	46	1
21	142_08	I	Yes	N	F	39.3	4	241	0
6	141_01	I	Yes	N	F	35.3	7.7	397	0
7	129_11	I	Yes	N	F	58.6	1.3	380	0
2	128_08	I	Yes	N	F	74.1	4.9	81	0
2	128_01	I	Yes	N	F	58.4	9.4	57	0
1	118_06	I	No	N	F	78.7	4.8	70	0
1	118_10	I	No	N	F	53.5	5	167	0
38	139_15	O	No	N	F	72	1.3	196	0
38	139_13	O	No	N	F	70.7	1.3	32	1
38	139_08	O	No	N	F	69.4	4.4	196	0
38	139_02	O	No	N	F	65	8.7	196	0
38	139_09	O	No	N	F	56.3	4.8	156	1
38	139_14	O	No	N	F	51.5	1.6	138	0
37	126_11	O	Yes	N	F	70.4	1.5	0.1	0
37	126_07	O	Yes	N	F	63.9	4.7	70	0
37	126_10	O	Yes	N	F	55.2	4.7	45	0
36	112_01	O	Yes	N	F	78.1	8.6	44	1
36	112_10	O	Yes	N	F	69.5	4.3	0.1	0
36	112_12	O	Yes	N	F	65.2	1.6	44	0
36	112_14	O	Yes	N	F	63.6	1.6	0.1	0
36	112_07	O	Yes	N	F	62	4.9	76	0
36	112_15	O	Yes	N	F	57.1	1.1	76	0
36	112_13	O	Yes	N	F	56	1.4	76	0
36	112_02	O	Yes	N	F	54.6	8.6	76	0
36	112_11	O	Yes	N	F	46	2	76	0
36	112_09	O	Yes	N	F	44	4.6	76	0
35	108_10	O	Yes	N	F	82.3	4.2	50	1
35	108_07	O	Yes	N	F	78.1	4.4	105	0
34	132_10	O	Yes	N	F	72	5	34	1
34	132_11	O	Yes	N	F	67	1.2	30	0
34	132_06	O	Yes	N	F	65.8	4.5	52	0
34	132_01	O	Yes	N	F	61.3	10	35	0
11	121_08	I	Yes	N	F	74.1	4.4	240	0
11	121_06	I	Yes	N	F	52.6	4.6	158	0
10	119_14	I	No	N	F	70.5	1.2	74	0
10	119_09	I	No	N	F	69.3	4.5	43	0
10	119_03	I	No	N	F	55.7	7.7	453	0
10	119_05	I	No	N	F	48	9.3	163	0
10	119_08	I	No	N	F	38.7	5	310	0
10	119_13	I	No	N	F	33.7	1.1	98	0
10	119_15	I	No	N	F	32.6	1.4	74	0
13	111_07	I	No	N	F	77.7	4.4	247	0
13	111_14	I	No	N	F	73.3	1.6	255	0
8	122_12	I	No	N	F	76.4	1.2	228	0
8	122_14	I	No	N	F	57.2	1.6	228	0
8	122_04	I	No	N	F	51.6	9.5	117	0
12	117_13	I	Yes	N	F	76.7	1.2	90	0
12	117_06	I	Yes	N	F	75.5	4	48	0
12	117_04	I	Yes	N	F	71.5	10.1	36	0
12	117_02	I	Yes	N	F	61.4	8.6	176	0
12	117_08	I	Yes	N	F	44.2	4.1	48	0
30	123_08	O	No	N	F	71.4	5	157	0
27	76_07	O	Yes	N	F	68.5	3.5	70	0
27	76_10	O	Yes	N	F	65	4.7	38	1
27	76_11	O	Yes	N	F	60.3	1.1	40	1
25	130_11	O	No	N	F	71.8	1.3	120	0
29	135_15	O	Yes	N	F	70.4	1	47	1
29	135_10	O	Yes	N	F	48.9	4.2	196	0
29	135_08	O	Yes	N	F	72.6	5	150	0
19	110_07	O	No	N	F	77.5	5.1	25	1
19	110_15	O	No	N	F	60.1	1.8	33	1
19	110_08	O	No	N	F	42.1	3.7	63	0
19	110_06	O	No	N	F	38.4	4.8	33	0
18	131_05	O	Yes	N	F	71.1	9.3	133	0
17	114_13	O	No	N	F	73.3	1.2	129	0
17	114_04	O	No	N	F	72.1	8.3	58	0
17	114_05	O	No	N	F	63.8	8.6	140	1
